# Supplementary material for: Phylogenetic Relationships of the Marine Haplosclerida (Phylum Porifera) Employing Ribosomal (28S rRNA) and Mitochondrial (cox1, nad1) Gene Sequence Data
Source: PLoS One. 2011 Sep 13;6(9):e24344. doi: 10.1371/journal.pone.0024344 (PMC3172223; doi:10.1371/journal.pone.0024344)
Supplement: Dataset S1 — The concatenated dataset created by joining sequences of the D1 and D3–D5 regions from specimens that had both regions available. (NEX) [file pone.0024344.s006.nex]

#NEXUS 
[MacClade 4.06 registered to Grace McCormack, NUIM]


BEGIN TAXA;
	DIMENSIONS  NTAX=40;
	TAXLABELS
	82Nudosp
	109Oceanapia
	Aqueens
	167Hvansoesti
	G185Tabulocalyx
	99Amucosum
	102Xestospongia
	6Hoculata
	34Cally
	MIIG0252Climbata
	92Hfascigera
	346Haploscle
	124Hkormella
	132Euplacel
	125Calyx
	1Cplicifera
	101Cvascul
	21Cpseudo
	36Siphono
	5Hcinerea
	32Cally
	38Cally
	118Crosa
	3Cfallax
	7Hcinerea
	133Cramosa
	211Cmultiformis
	59Htoxius
	244Hxena
	G146Aparaviridis
	MIIG0256Hfibulata
	13Niphates
	16Pethoek
	17Aviridis
	91Niphates
	55Nolemda
	69Chooperi
	74Aingens
	112Petrosia
	123Petros;
END;


BEGIN CHARACTERS;
	DIMENSIONS  NCHAR=918;
	FORMAT DATATYPE=DNA  MISSING=? GAP=- ;
MATRIX
[                             10        20        30        40        50        60        70        80        90        100       110       120       130       140       150       160       170       180       190       200       210       220       230       240       250       260       270       280       290       300       310       320       330       340       350       360       370       380       390       400       410       420       430       440       450       460       470       480       490       500       510       520       530       540       550       560       570       580       590       600       610       620       630       640       650       660       670       680       690       700       710       720       730       740       750       760       770       780       790       800       810       820       830       840       850       860       870       880       890       900       910      ]
[                             .         .         .         .         .         .         .         .         .         .         .         .         .         .         .         .         .         .         .         .         .         .         .         .         .         .         .         .         .         .         .         .         .         .         .         .         .         .         .         .         .         .         .         .         .         .         .         .         .         .         .         .         .         .         .         .         .         .         .         .         .         .         .         .         .         .         .         .         .         .         .         .         .         .         .         .         .         .         .         .         .         .         .         .         .         .         .         .         .         .         .        ]

82Nudosp             NNNNNNNN-CC-GCTGAATTTAAGCATATCAATAAGCGGAGGAAAAGAAACCAACAGGGATTCCCCCAGTAACGGCGAGCGAAGCGGGAATAGCTCGAGCCT-TAAATCTCC-GGC-AGCCGG-CGAATTGTAGCCGAGAGAGGCACC-TGCGCTCG----GTTTGTCGGTCGGCC-AAAGTTGACCTGGAATGGCGCGTCATAGAGGGTGAGAACCCCGTACGCGGGATTGGCTGCCCAGATA-TTAGGTGTCTTTGCAGAGTCAGGTTGTTTGGGAATGCAGCCCAAAGTGGGTGGTAAACTCCACCTAAAGCTAAATATTAACACGAGACCGATAGCAAACAAGTACCTCCGTCTTGAAACACGGACCAAGGAGTGCAACATGCCCGCGAGTCTTT-GGGTGTCGGGTGCCCATCGTCGACCGATCC-TAT--TCAC-TTGTGAAGGGATTCGAGTGAGAGCGTGCCTGTTGCGACCCGAAAGATGGTGAACTATGCCTGAGTAGGGTGAAGCCAGAGGAAACTCTGGTGGAAGCTCGTAGCGATTCTGACGTGCAAATCGATCGTCAAACTTGGGTATAGGGGCGAAAGACTAATCGAACCATCTAGTAGCTGGTTCCCTCCGAAGTTTCCCTCAGGATAGCTGGAACC-GGCAGTTTCATGAGGTAAAGCGAATGATTAGAGGTCTTGGGGTTGAAACAACCTCAACCTATTCTCAAACTTTAAATGGGTGAGAAGGTCGG-------CTTGCTTAATTGAAG-----TCGGCGCTGGAATGCCTGGGTTCCAAGTGGGCCATTTTTGGTAAGCAGAACTGGCGATGCGGGATGAAcCGGACGCCGGGTTAAGGTGCCCGAATCGGCGCTCAT-CAGACACCATAAAAGGTGTTGGTTGAT-CTAGACAGCAG   [885]
109Oceanapia         TAGGTCGA-CCCGCTGAACTTAAGCATATCAATAAGCGGAGGAAGAGAAACCAACYGGGATTCCCTCAGTAACGGCGAGCGAAGTGGGATGAGCCCAAGCCTGT-AATCTCC-GGTCGATCGG-CGAATTGTGGTGTTTAGAGTGGGATTGTTCCGTGTGACATCGTTCTCTGGCCCGAAGTCGACCTGGAACGGCACGCCCGAGAGGGTGAGAGCCCCGTAGGGCCCAGAGAGCGACGGGACGAGGATCCGCACTCGTCGAGTCGGGTTGTTTGGAATGCAGCCCCAAAG-GG-TGGTAGACTCCATCCAAGGCTGAATACGGGCGCGAGACCGATAGAAGACAAGTACCNNNNNNNNNAAACACGGACCAAGGAGTGCAAGAGGCGCGCTAGTCC--AGGGTCGTTGCGGCGCATCGCGGACCGAGCCGTGTGACCGCGCTGCGGTCGGCTTCGAGTGGGAGCGTGCCTGTTGCGACCCGAAAGATGGTGAACTATGCCCGAGGAGGGCGAAGCCAGAGGAAACTCTGGTGGAGGCCCGCAGCGGTTCTGACGTGCAAATCGATCGTCGCACTTGGGTATAGGGGCGAAAGACTAATCGAACCGTCTAGTAGCTGGTTCCCTCCGAAGTTTCCCTCAGGATAGCTGGAGCCGGGCAGTTTCGTCGGGTAAAGCGAATGATTAGAGGCATCGGGGTCGAAAGGATCTCGACCTATTCTCAAACTTTGAATCGGCGAGTGCGGTGC--GTGTCCTTGCCGGCGGGAAGGACGACCGTCCGCGGAATGCAGTGGCTCCCAGTGGGCCGTTTTTGGTAAGCAGAACCGGCGATGCGGGATGAACCGAACGTCGGGCTAAGGCGCCGGAGTCGACGCTGACCCAGACACCATGAAAGGTGTTGGTTGAT-CTAGACAGCAG   [907]
Aqueens              GAGACCCA-CCCGCTGAACTTAAGCATATCAATAAGCGGAGGAAGAGAAACCAACCGGGATTCCCCCAGTAACGGCGAGCGAAGCGGGAATAGCCCAGGTCTG-AAATCTCC-GGCCGGCCGG-CGAATTGTGGTCTGGAGAGCCGGGCTGTCCCGAAGTCGC--GTTCCAGGGCCCGAAGTCGACTTGGAACGGCGCGCCCAAGAGGGTGAGAGCCCCGTAGGGCCCCGGGAGCGACGGGACGAGAGCTCGCGCTCGTCGAGTCGAGTTGTTTGGGAATGCAGCTCAAATCGGGTGGTAGACTCCATCCAAGGCTGAATACGGGCGCGAGTCCGATAGCGGACAAGTACCCCCGTCTTGAAACACGGACCAAGGAGTGCAAGAGGCGCGCCAGTCCCGAGGGCGGCTGGGGTGCATCGCGGACCGAGTCGC--GGTCACGCCGTGGCCGGCTTCGAGTGGGAGCGCGTCTGTTGCGACCCGAAAGATGGTGAACTATGCCCGAGAAGGGCGAAGCCAGAGGAAACTCTGGTGGAGGCCCGCAGCGGTTCTGACGTGCAAATCGATCGTGCGACTTGGGTATAGGGGCGAAAGACTAATCGAACCGTCTAGTAGCTGGTTCCCTCCGAAGTTTCCCTCAGGATAGCTGGAGCCTAGCGGTTTCGTCGGGTAAAGCGAATGATTAGAGGTATCGGGGCCGAAATGGCCTCGACCTATTCTCAAACTTTGAATCGGCGAGTCCTCCCGAGTCCGCCTTTCCGGACGGAAGGCGGGTCGGGTCCGGAACGCGGTGGCTCTAGGTGGGCCGTTTTTGGTAAGCAGAACCGGCGATGCGGGATGAACCGAAAGTCGGGATAAGGCGCCGGAGTCGACGCTGAC-CAGACACCACAAAAGGTGTTGGTTGAT-CCAGACAGCAG   [908]
167Hvansoesti        TAGGTCGA-CCCGCTGAACTTAAGCATATCAATAAGCGGAGGAAAAGAAACCAACCGGGATTCCCTTAGTAACGGCGAGCGAAGTGGGAACCGCCCAGGTCTG-AAATCTCTGTCCCGGGGCGGCGAATTGTGGTCTGGAGAGACGGACTGTTCCGATTGTCACCGCTCCTCGGCCCAAAGTCGACTTGGAATGGCGCGCCGTAGAGGGTGAGAGCCCCGTAGGGCATGGGAAGCGGCGGGACGAGGGTCCGTTCTCGTAGAGTCGGGTTGTTTGGGAGTGCAGCCCAAATCGGGTGGTAGACTCCATCCAAGGCTGAATACAAGCGTGGGTCCGATAGCGGACAAGTACCCCCGTCTTGAAACCCGAACCAAGGAGTGCAAGAGGCTTGCGAGCC-TTCGGGAGCGTCGGGTGCATCGCGAACCGAGCCAAATGGCCACGCCGTGGCCGGCTTCGAGTGGGAGCGTGCCTGTTGCGACCCGAAAGATGGTGAACTATGCCCGAGCAGGGCGAAGCCAGGGGAAACTCTGGTGGAGGCCCGCAGCGGTTCTGACGTGCAAATCGATCGTGAGACTTGGGTATAGGGGCGAAAGACTAATCGAACCGTCTAGTAGCTGGTTCCCTCCGAAGTTTCCCTCAGGATAGCTGGAGCC-ATCAGTTTCGTCGGGTAGAGCGAATGATTAGAGGTATCGGGGTCGAAATGACCTCGACCTATTCTCAAACTTCGAATTGGCGAGTCTGGTCGGG---CCCTTGCCTTGCGGAAGGGCCCGATGTTCCGTAATGTATGGGCTCTCGGTGGGCCGTTTTTGGTAAGCAGAACCGGCGATGCGGGATGAACCGAACGCTGGGCTAAGGCGCCGGAGTCGACGCTGAA-CAGACACCACAAAAGGTGTTGGTTGAT-CCAGACAGCAG   [909]
G185Tabulocalyx      TAGGTCGA-CCCGCTGAATTTAAGCATATCAATAAGCGGAGGAAGAGAAACCAACCGGGATTCCCTCAGTAACGGCGAGCGAAGCGGGAACCGCCCAGGTCTG-AAATCTCCGTCCT-GGACGGCGAATTGTGGTCTGGAGAGACGGTCTGTCCCGATTGTCACCGCTGCCCGGCCCCAAGTCGACTTGGAACGGCGCGCCATAGAGGGTGAGAGCCCCGTAGGGCACGGGGAGCGGCGGGACGAGGGTCCGTTCTCGCAGAGTCGGGTTGTTTGGGAGTGCAGCCCAAAGCGGGTGGTAGACTCCATCCAAGGCTGAATACAGGCGCGGGTCCGATAGCGGACAAGTACCCCCGTCTTGAAACACGAACCAAGGAGTGCAAGAGGCCTGCGAGTC-CTCGGGAGCCCTGGGCGCATCGCGAACCGAGCCTTGTGGTCACGCCGTGGCCGGCTTCGAGTGGGAGCGTGCCTGTTGCGACCCGAAAGATGGTGAACTATGCCCGAGCAGGGCGAAGCCAGGGGAAACTCTGGTGGAGGCCCGCAGCGGTTCTGACGTGCAAATCGATCGTGAGACTTGGGTATAGGGGCGAAAGACTAATCGAACCGTCTAGTAGCTGGTTCCCTCCGAAGTTTCCCTCAGGATAGCTGGAGCCG-TCAGTTTCGTCGGGTAGAGCGAATGATTAGAGGTATCGGGGACGAAATGTCCTCGACCTATTCTCAAACTTCGAATGGGCGAGACTCGTCGGG---CCCTTGCCTAGCGGAAGGGTCCGAGGTAACGTAATGAATGGGCTCTCGGTGGGCCGTTTTTGGTAAGCAGAACCGGCGATGCGGGATGAACCGAACGTCGGGCTAAGGCGCCGGAGTCGACGCTGAA-CAGACACCACAAAAGGTGTTGGTTGAT-CCAGACAGCAG   [908]
99Amucosum           TAGGTCGA-CCCGCTGAACTTAAGCATATCAATAAGCGGAGGAAAAGAAACTAACCAGGATTCCCTCAGTAACGGCGAGCGAAGTGGGAACAGCTCAGGCATG-GAATCTCC-GGT-TGCCGG-CGAATTGTGGCCTGGAGGGGCAGCCTGTGGCGCG---CATCCAC--TGCGCCCGAAGTTGACCTGGAACGGCGCGTCAGAGAGGGCGAGAGCCCCGTAGGGCACGGTGAGCGTCGTCACGCGAGGCTGCCTTCGCGGAGTCGGGTTGTTTGGGACTGCAGCCCAAAGTGGGTGGTAGACTCCATCTAAAGCTAAATACTGGCGCGAGACCGATAGCGGACAAGTACCTcCgTCTTGAAACACGGACCAAGGAGTGCAGGAGGTGCGCGAGTCTTAGGGGCTGGCGGGGCGCATCACCGACCGAGCCGTGCGGTCACGCTGTGGCCGGCTTCGAGTCAGAGCGTACCTGTTGCGACCCGAAAGATGGTGAACTATGCCCGAGGAGGATGAAGCCAGAGGAAACTCTGGTGGAGGTCCGCAGCGGTTCTGACGTGCAAATCGATCGTCGCACTTGGGTATAGGGGCGAAAGACTAATCGAACCATCTAGTAGCTGGTTCCCTCCGAAGTTTCCCTTAGGATAGCTGGAGCC-GTCAGTTTCGTCGGGTAAAGCGAATGATTAGAGGTATCGGGGTCGAAATGACCTCGACCTATTCTCAAACTTTAAATCGGCGAGGA-----GATGCGTCTTTCCAACCGTGAAGCGCGTCGGAG-----AATGCAGGGGTTCCTAGTGGGCCGTTTTTGGTAAGCAGAACCGGCGATGCGGGATGAACCGAAAGCCGGGTTACGGTGCCGGAGTGGACGCTGATTCAGATCCCAGGAAAGGTGTTGGTTGAT-CCAGACAGCAG   [896]
102Xestospongia      TAGGTCGA-CCCGCTGAACTTAAGCATATCAATAAGCGGAGGAAGAGAAACCAACAGGGATTCCCTTAGTAACGGCGAGCGAAGTGGGAACAGCCCAGGTCTG-AAATCTCCCGGTCGACTGGGCGAATTGTGGTCTGGAGAGGCAGACTGTCCCGAT--CCACTGCTTTTGAGCCCGAAGTTGACTTGGAACGGCACGCCGGAGAGGGTGAGAGCCCCGTAGGGCATCGAGAGCAGCGGGACGAGGGTCTGTACTCGTGGAGTCGGGTTGTTTGGGATTGCAGCCCCAAGTGGGTGGTAGACTCCATCCAAGGCTAAATACGGACGCGAGACCGATAGCTGACAAGTACCTCCGTCTTGAAACACGGACCAAGGAGTGCAAGAGGTGCGCAAGTCGGAAGGGTTCTTGCGGCGCATCGCTGGCCGAACCGTACGGTCACGCTGTGGCCGGTTTCGAGTGCGAGCGTATCTGTTGCGACCCGAAAGATGGTGAACTATGCCTGAGGAGGGTGAAGCCAGAGGAAACTCTGGTGGAGGCCCGTAGCGGTTCTGACGTGCAAATCGATCGTCGCACTTGGGTATAGGGGCGAAAGACTAATCGAACCATCTAGTAGCTGGTTCCCTCCGAAGTTTCCCTCAGGATAGCTGGAGCTGAGCAGTTTCGTCGGGTAAAGCGAATGATTAGAGGTATCGGGGTTGAAAGGACCTCGACCTATTCTCAAACTTTCAATCGGCGAGAA-----GGGAGCGTCTTTCCTACCGGAAGACGTCCCTCG-----AATGCAGGGGCTCCATGTGGGCCGTTTTTGGTAAGCAGAACCGGCGATGCGGGATGAACCGAACGTCGGGCTATGGTGCCGGAGTCGACGCTGAG-CAGATACCAGGAAAGGTGTTGGTTGAT-CCAGACAGCAG   [902]
6Hoculata            TAGGTCGA-CCCGCTGAACTTAAGCATATCAATAAGCGGAGGAAGAGAAACCAACAGGGATTCCCTTAGTAACGGCGAGCGAAGTGGGAACAGCCCAGGTCTG-AAATCTCCCGGCTGGCCGGGCGAATTGTGGTCTGGAGAGGCGGACTGTCCCGAT--CCACTGCTTGCGAGCCCGAAGTTGACTTGGAACGGCATGCCAAAGAGGGTGAGAGCCCCGTAGGGCCTCGGAAGCAGCGGGACGAGGGTCCGTACTCGTAGAGTCGGGTTGTTTGGGAATGCAGCCCCAAGTGGGTGGTAGACTCCATCCAAGGCTAAATACGGGCGCGAGACCGATAGCTGACAAGTACCCCCGTCTTGAAACACGAACCAAGGAGTGCAAGAGATGCGCAAGTCGTAAGGGTTCCTGGGGCGCATCGCTGGCCGAGCCGTATGGTCACGCTGTGACCGGTTTCGAGTGCGAGCGTATCTGTTGCGACCCGAAAGATGGTGAACTATGCCTGAGGAGGGTGAAGCCAGAGGAAACTCTGGTGGAGGCCCGTAGCGGTTCTGACGTGCAAATCGATCGTCGCACTTGGGTATAGGGGCGAAAGACTAATCGAACCATCTAGTAGCTGGTTCCCTCCGAAGTTTCCCTCAGGATAGCTGGAGCTGAGCAGTTTCGTCGGGTAAAGCGAATGATTAGAGGTATCGGGGTTGAAGTTGCCTCGCCCTATTCTCAAACTTTAAATCGGCGAGAA-----GGGATTGTCTTGCCTGCCGGAAGACGTCTCTTG-----AATGCAGGGGCTCCAAGTGGGCCGTTTTTGGTAAGCAGAACCGGCGATGCGGGATGAACCGAACGCTGGGCTATGGCGCCGGAGTCGACGCTGAG-CAGATACCAGGAAAGGTGTTGGTTGAT-CTAGACAGCAG   [902]
34Cally              TAGGTCGA-CCCGCTGAACTTAAGCATATCAATAAGCGGAGGAAAAGAAACCAACAGGGATTCCCTTAGTAACGGCGAGCGAAGTGGGAAGAGCCCAGGTCTG-AAATCTCCCAGCTGGTTGGGCGAATTGTGGTCTGGAGAGGCGGACTGTCCCGAT--CCACTGCTTGCGAGCCCGAAGTTGACTTGGAACGGCACGCCAGAGAGGGTGAGAGCCCCGTAGGGCCTCGGAAGCAGCGGGACGAGGGTCCGTACTCGTAGAGTCGGGTTGTTTGGGAATGCAGCCCCAAGTGGGTGGTAGACTCCATCCAAGGCTAAATACGGGCGCGAGACCGATAGCTGACAAGTACCCCCGTCTTGAAACACGGACCAAGGAGTGCAAGAGATGCGCAAGTCGGAAGGGTTCCCTGGGCGCATCGCTGGCCGAGCCGTATGGTCACGCTGTGGCCGGTTTCGAGTGCGAGCGTATCTGTTGCGACCCGAAAGATGGTGAACTATGCCTGAGGAGGGTGAAGCCAGAGGAAACTCTGGTGGAGGCCCGTAGCGGTTCTGACGTGCAAATCGATCGTCGCACTTGGGTATAGGGGCGAAAGACTAATCGAACCATCTAGTAGCTGGTTCCCTCCGAAGTTTCCCTCAGGATAGCTGGAGCTGAGCAGTTTCGTCGGGTAAAGCGAATGATTAGAGGTATCGGGGTTGAAAGGGCCTCGCCCTATTCTCAAACTTTAAATCGGCGAGAA-----GGGATCGTCTTGCCTGCCGGAAGACGTCCCTTG-----AATGCAGGGGCTCCAAGTGGGCCGTTTTTGGTAAGCAGAACCGGCGATGCGGGATGAACCGAACGCTGGGCTATGGCGCCGGAGTCGACGCTGAG-CAGATACCAGGAAAGGTGTTGGTTGAT-CCAGACAGCAG   [902]
MIIG0252Climbata     NAGGTCGGACCCGCTGAATTTAAGCATATCAATAAGCGGAGGAAGAGAAACCAACAGGGATTCCCTTAGTAACGGCGAGCGAAGTGGGAAGAGCCCAGGTCTG-AAATCTCCCCGTCGGCGGGGCGAATTGTGGTCTGGAGAGGCGGATTGTCCCGAT--CCACTGCTTGCGAGCCCGAAGTTGACTTGGAACGGCACGCCAAAGAGGGTGAGAGCCCCGTAGGGCCTCGGAAGCAGCGGGACGAGGGTCCGTCCTCGTAGAGTCGGGTTGTTTGGGAATGCAGCCCAAAGTGGGTGGTAGACTCCW-CCAAGGCTAAATACGGGCGCGAGACCGATAGCTGACAAGTACCCCCGTCTTGAAACACGAACCAAGGAGTGCAAGAGATGCGCAAGTC----GGAAGCCCGAGGCACATCGCTGGCCGAGCCGTATGGTCACGTTGTGGCCGGTTTCGAGTGCGAGCGTATCTGTTGCGACCCGAAAGATGGTGAACTATGCCTGAGGAGGGTGAAGCCAGAGGAAACTCTGGTGGAGGCCCGTAGCGGTTCTGACGTGCAAATCGATCGTCGCACTTGGGTATAGGGGCGAAAGACTAATCGAACCATCTAGTAGCTGGTTCCCTCCGAAGTTTCCCTCAGGATAGCTGGAGCTGAGCAGTTTCGTCGGGTAAAGCGAATGATTAGAGGTTTCGGGGTTGAAAGGGCCTCGCCCTATTCTCAAACTTTAAATCGGCGAGAA-----GGGGT-GTCTTGCCTGCCGGAAGACACTCCGTG-----AATGCAGGGGCTCCATGTGGGCCGTTTTTGGTAAGCAGAACCGGCGATGCGGGATGAACCGAACGCTGGGCTATGGCGCCGGAGTCGACGCTGAG-CAGATACCAGGAAAGGTGTTGGTTGAT-CCAGACAGCAG   [897]
92Hfascigera         TAGGTCGA-CCCGCTGAACTTAAGCATATCAATAAGCGGAGGAAAAGAAACCAACAGGGATTCCCTTAGTAACGGCGAGCGAAGTGGGAAGAGCCCAGGTCTG-AAATCTCCCGGTTGGCCGGGCGAATTGTGGTCTGGAGAGGCGGACTGTCCTGAT--CCACTGCTTGCAAGCCCGAAGTTGACTTGGAACGGCACGCCGAAGAGGGTGAGAGCCCCGTAGGGCCTTGCTGGCAGCAGGACGAGGGTCCGTACTCGTAGAGTCGGGTTGTTTGGGAATGCAGCCCCAAGTGGGTGGTAGACTCCATCCAAGGCTAAATACGGGCGCGAGACCGATAGCTGACAAGTACCNNNNNNNNNNAACACGGACCAAGGAGTGCAAGAGATGCGCAAGTCGGAAGGGTTCCCGAGGCGCATCGCTGGCCGAGCCTAATGGTCACGCTGTGGCCGGTTTCGAGTGCGAGCGTATCTGTTGCGACCCGAAAGATGGTGAACTATGCCTGAGGAGGGTGAAGCCAGAGGAAACTCTGGTGGAGGCCCGTAGCGGTTCTGACGTGCAAATCGATCGTCGCACTTGGGTATAGGGGCGAAAGACTAATCGAACCATCTAGTAGCTGGTTCCCTCCGAAGTTTCCCTCAGGATAGCTGGAGCTGAGCAGTTTCGTCGGGTAAAGCGAATGATTAGAGGTATCGGGGTTGAAAGGACCTCGCCCTATTCTCAAACTTTAAATCGGCGAGAA-----GGGA-CGTCTTGCCTGCCGGAAGACGTTCCCCG-----AATGCAGGGGCTCCAAGTGGGCCGTTTTTGGTAAGCAGAACCGGCGATGCGGGATGAACCGAACGTTGGGCTATGGCGCCGGAGTCGACGCTAAG-CAGATACCAGGAAAGGTGTTGGTTGAT-CCAGACAGCAG   [901]
346Haploscle         TAGGTCGAACCCGCTGAACTTAAGCATATCAATAAGCGGAGGAAAAGAAACCAACAGGGATTCCCTTAGTAACGGCGAGCGAAGTGGGAAGAGCCCAGGTCTG-AAATCTCCCGGTTGGCCGGGCGAATTGTGGTCTGGAGAGGCGGACTGTCCTGAT--CCACTGCTTGCAAGCCCGAAGTTGACTTGGAACGGCACGCCGAAGAGGGTGAGAGCCCCGTAGGGCCTTGCTGGCAGCAGGACGAGGGTCCGTACTCGTAGAGTCGGGTTGTTTGGGAATGCAGCCCCAAGTGGGTGGTAGACTCCATCCAAGGCTAAATACGGGCGCGAGACCGATAGCTGACAAGTACCCCCGTCTTGAAACACGGACCAAGGAGTGCAAGAGATGCGCAAGTCGGAAGGGTTCCCGAGGCGCATCGCTGGCCGAGCCTAATGGTCACGCTGTGGCCGGTTTCGAGTGCGAGCGTATCTGTTGCGACCCGAAAGATGGTGAACTATGCCTGAGGAGGGTGAAGCCAGAGGAAACTCTGGTGGAGGCCCGTAGCGGTTCTGACGTGCAAATCGATCGTCGCACTTGGGTATAGGGGCGAAAGACTAATCGAACCATCTAGTAGCTGGTTCCCTCCGAAGTTTCCCTCAGGATAGCTGGAGCTGAGCAGTTTCGTCGGGTAAAGCGAATGATTAGAGGTATCGGGGTTGAAAGGACCTCGCCCTATTCTCAAACTTTAAATCGGCGAGAA-----GGGAC-GTCTTGCCTGCCGGAAGACGTTCCCCG-----AATGCAGGGGCTCCAAGTGGGCCGTTTTTGGTAAGCAGAACCGGCGATGCGGGATGAACCGAACGTTGGGCTATGGCGCCGGAGTCGACGCTAAG-CAGATACCAGGAAAGGTGTTGGTTGAT-CCAGACAGCAG   [902]
124Hkormella         TAGGTCGA-CCCGCTGAACTTAAGCATATCAATAAGCGGAGGAaGAGAAACCAACAGGGATTCCCTTAGTAACGGCGAGCGAAGTGGGAACCGCCCAGGTCTG-AAATCTTCTGGCCGGTCGGACGAATTGTGGTCTGGAGAGGCAAACTGTCCTGAT--CCACTGCTCCTGAGCCCGAAATTGACTTGGAACGGCATGCCAAAGAGGGTGAGAGCCCCGTAGGGCCTTGGGAGTAGCAGGACGAGGGTTTGTACTCGTAGAGTCGGGTTGTTTGGGAATGCAGCCCAAAGTGGGTGGTAGACTCCATCCAAGGCTAAATACAGGCGCGAGACCGATRGCTGACAAGTACCNNNNNNNNNNNNCACGGACCAAGGAGTGCAAGAGACGCGCAAGTCTGAAGGGTTCCTTTGGCGCATCGCTGGCCGAGCCAAA--GCCACTCTGTGGCTGGTTTCGAGTACGAGCGTGTCTGTTGCGACCCGAAAGATGGTGAACTATGCCTGAGGAGGGTGAAGCCAGAGGAAACTCTGGTGGAGGCCCGTAGCGGTTCTGACGTGCAAATCGATCGTCGCACTTGGGTATAGGGGCGAAAGACTAATCGAACCATCTAGTAGCTGGTTCCCTCCGAAGTTTCCCTCAGGATAGCTGGAGCTGAGCAGTTTCGTCGGGTAAAGCGAATGATTAGAGGTATCGGGGTTGAAAGGACCTCGCCCTATTCTCAAACTTTAAATCGGCGAGAA-----GGGTCTGTCTTGCCTACCGGAAGGCGATCCTTG-----AATGCAGGGGCTCCAAGTGGGCCGTTTTTGGTAAGCAGAACCGGCGATGCGGGATGAACCGAACGCTAGGCTATGGCGCCGGAGTCGACGCTGAG-CAGATACCAGGAAAGGTGTTAGTTGAT-CTAGACAGCAG   [900]
132Euplacel          TAGGTCGA-CCCGCTGAACTTAAGCATATCAATAAGCGGAGGAAGAGAAACCAACAGGGATTCCCTTAGTAACGGCGAGCGAAGTGGGAACCGCCCAGGTCTG-AAATCTTCTGGCCGGTCGGACGAATTGTGGTCTGGAGAGGCAAACTGTCCTGAT--CCACTGCTCCTGAGCCCGAAATTGACTTGGAACGGCATGCCAAAGAGGGTGAGAGCCCCGTAGGGCCTTGGGAGTAGCAGGACGAGGGTTTGTACTCGTAGAGTCGGGTTGTTTGGGAATGCAGCCCAAAGTGGGTGGTAGACTCCATCCAAGGCTAAATACAGGCGCGAGACCGATAGCTGACAAGTACCTCCGTCTTGAAACACGGACCAAGGAGTGCAAGAGACGCGCAAGTCTGAAGGGTTCCTTTGGCGCATCGCTGGCCGAGCCAAA--GCCACTTTGTGGCTGGTTTCGAGTACGAGCGTGTCTGTTGCGACCCGAAAGATGGTGAACTATGCCTGAGGAGGGTGAAGCCAGAGGAAACTCTGGTGGAGGCCCGTAGCGGTTCTGACGTGCAAATCGATCGTCGCACTTGGGTATAGGGGCGAAAGACTAATCGAACCATCTAGTAGCTGGTTCCCTCCGAAGTTTCCCTCAGGATAGCTGGAGCTGAGCAGTTTCGTCGGGTAAAGCGAATGATTAGAGGTATCGGGGTTGAAAGGACCTCGCCCTATTCTCAAACTTTAAATCGGCGAGAA-----GGGTCTGTCTTGCCTACCGGAAGGCGATCCTTG-----AATGCAGGGGCTCCAAGTGGGCCGTTTTTGGTAAGCAGAACCGGCGATGCGGGATGAACCGAACGCTAGGCTATGGCGCCGGAGTCGACGCTGAG-CAGATACCAGGAAAGGTGTTAGTTGATACTAGACAGCAG   [901]
125Calyx             TAGGTCGA-CCCGCTGAACTTAAGCATATCAATAAGCGGAGGAAGAGAAACCAACAGGGATTCCCTTAGTAACGGCGAGCGAAGTGGGAAAAGCCCAGGTCTG-AAATCTCCCGGTCGGCTGGGCGAATTGTGGTCTGGAGAGGCGGACTGTCCCGAT--CCACTGCTTGCGAGCCCGAAGTTGACTTGGAACGGCACGCCGAAGAGGGTGAGAGCCCCGTAGGGCCTCGGAAGCAGCGGGACGAGGGTCCGTTCTCGTAGAGTCGGGTTGTTTGGGAATGCAGCCCCAAGCGGGTGGTAGACTCCATCCAAGGCTAAATACGGGCGCGAGACCGATAGCTGACAAGTACCCCCGTCTTGAAACACGGACCAAGGAGTGCAAGAGATGCGCGAGTCGGAAGGGTTCCCGGGGCGCATCGCTGGCCGAGCCGTATGGTCACGCTGTGGCCGGTTTCGAGTGCGAGCGTATCTGTTGCGACCCGAAAGATGGTGAACTATGCCTGAGGAGGGTGAAGCCAGAGGAAACTCTGGTGGAGGCCCGTAGCGGTTCTGACGTGCAAATCGATCGTCGCACTTGGGTATAGGGGCGAAAGACTAATCGAACCATCTAGTAGCTGGTTCCCTCCGAAGTTTCCCTCAGGATAGCTGGAGCTGAGCAGTTTCGTCGGGTAAAGCGAATGATTAGAGGTATCGGGGTTGAAAGGGCCTCGCCCTATTCTCAAACTTTAAATCGGCGAGAA-----GGGTTTGTCTTGCCTGCCGGAAGACATCCCTCG-----AATGCAGGGGCTCCAAGTGGGCCGTTTTTGGTAAGCAGAACCGGCGATGCGGGATGAACCGAACGCTGGGCTATGGCGCCGGAGTCGACGCTGAG-CAGATACCAGGAAAGGTGTTGGTTGATACCAGACAGCAG   [903]
1Cplicifera          TAGGTCGA-CCCGCTGAAYTTAAGCATATCAATAAGCGGAGGAAAAGAAACCAACAGGGATTCCCTTAGTAACGGCGAGCGAAGTGGGAATTGCCCAGGTCTG-AAATCTCCTGGCTAGTCGGGCGAATTGTGGTCTGGAGAGGCAGACTGTCCCGAT--CCACTGCTTCTGAGCCCGAAGTTGACTTGGAACGGCACGCCAAAGAGGGTGAGAGCCCCGTAGGGCCTCGGGAGCGGCGGGACGAGGGTCTGTCCTCGTAGAGTCGGGTTGTTTGGGAATGCAGCCCCAAGTGGGTGGTAGACTCCATCCAAGGCTAAATACGGGCGCGAGACCGATAGCTGACAAGTACCCCCGTCTTGAAACACGAACCAAGGAGTGCAAGAGATGCGCAAGTCGGAAGGGTTCCTGAGGCGCATCGCTGGCCGAGCC-AA-GGTCACGCTGTGGCCGGTTTCGAGTACGAGCGTATCTGTTGCGACCCGAAAGATGGTGAACTATGCCTGAGGAGGGTGAAGCCAGAGGAAACTCTGGTGGAGGCCCGTAGCGGTTCTGACGTGCAAATCGATCGTCGCACTTGGGTATAGGGGCGAAAGACTAATCGAACCATCTAGTAGCTGGTTCCCTCCGAAGTTTCCCTCAGGATAGCTGGAGCTGAGCAGTTTCGTCGGGTAAAGCGAATGATTAGAGGTATCGGGGTTGAAAGGGCCTCGCCCTATTCTCAAACTTTAAATCGGCGAGAA-----GGGTCTGTCTTGCCTGCCGGAAGACGATCCTTG-----AATGCAGGGGCTCCAAGTGGGCCGTTTTTGGTAAGCAGAACCGGCGATGCGGGATGAACCGAACGCTAGGCTATGGCGCCGGAGTCGACGCTGAG-CAGATACCAGGAAAGGTGTTGGTTGAT-CTAGACAGCAG   [900]
101Cvascul           TAGGTCGA-CC-GCTGAACTTAAGCATATCAATAAGCGGAGGAAGAGAAACCAACAGGGATTCCCTCAGTAATGGCGAACGAAGCGGGAAGAGCCCAGGTC-GAAAATCTCC-GGTCGACTGG-TGAATTGTGGTCTGGAGAGTCGAACTGTCCCGGT--CCACTGCTCCCGAGCCCGAAGTCGACTTGGAACGGCGTGCCTGAGAGGGTGAGAGCCCCGTAGGGCATCGGGAGCGGCGGGACGAGGGTTCGTACTCGTGGAGTCGGGTTGTTTGGGATTGCAGCTCCAAGCGGGTGGTAGACTCCATCCAAGGCTGAATACGGGTGCAAGACCGATAGCGGACAAGTACCNNNNNNNNNNNNNNNNNNNNNNNNNNNNGAAGGGTTGT--AAAT-GGTGGGGTTCCGTGGGCGCATCACAGACAGAGCCTAATGGTCACGCTGTGGCCGGTTTCGAGTGAGAGCGTTCCTGTTGCGACCCGAAAGATGGTGAACTATGCCCGAGGAGGGTGAAGCCAGAGGAAACTCTGGTGGAGGCCCGTAGCGTTTCTGACGTGCAAACCGATCGTTGCACTTGGGTATAGGGGCGAAAGACTAATCGAACCGTCTAGTAGCTGGTTCCCTTCGAAGTTTCCCTCAGGATAGCTAGAGTCGGTCAGTTCCGTCGGGTAAAGCGAATGATTAGAGGTATCGGGGTCGAAAGGACCTCGACCTATTCTCAAACTTTAAATCGGCGTGTT-----GGCATGTCCTTTCCTACCGGAAGGACTGCCGAG-----AATGCAGGGGCTCTGTGTGGGCCGTTTTTGGTAAGCAGAACCGGCGATGCGGGATGAACCGAACGTCGGGCTACGGCGCCGGAGTCGACGCTGAG-CAGAGACCAGGAAAGGTGTTGGTTGAT-CCAGACAGCAG   [896]
21Cpseudo            TAGGTCGA-CCCGCTGAAYTTAAGCATATCAATAAGCGGAGGAAGAGAAACCAACAGGGATTCCCTTAGTAACGGCGAGCGAAGTGGGAAGAGCCCAGGTCTG-AAATCTCTCGGTCGGCCGGGCGAATTGTGGTCTGGAGAGGCGGACTGTCCCGAT--CCACTGCTTGCGAGCCCGAAGTTGACTTGGAACGGCACGCCGAAGAGGGTGAGAGCCCCGTAGGGCCTCGGAAGCAGCGGGACGAGGGTCCGTACTCGTAGAGTCGGGTTGTTTGGGAATGCAGCCCCAAGTGGGTGGTAGACTCCATCCAAGGCTAAATACGGGCGCGAGACCGATAGCTGACAAGTACCCCCGTCTTGAAACACGAACCAAGGAGTGCAAGAGATGCGCGAGTCGGAAGGGTTCCCGGGGCGCATCGCTGGCCGAGCCGTATGGTCACGCTGTGACCGGTTTCGAGTGCGAGCGTATCTGTTGCGWCCCGAAAGATGGTGAACTATGCCTGAGGAGGGTGAAGCCAGAGGAAACTCTGGTGGAGGCCCGTAGCGGTTCTGACGTGCAAATCGATCGTCGCACTTGGGTATAGGGGCGAAAGACTAATCGAACCATCTAGTAGCTGGTTCCCTCCGAAGTTTCCCTCAGGATAGCTGGAGCTGAGCAGTTTCGTCGGGTAAAGCGAATGATTAGAGGTATCGGGGTTGAAAGGGCCTCGCCCTATTCTCAAACTTTAAATCGGCGAGAA-----GGGATCGTCTTGCCTGCCGGAAGACGTCCCTCG-----AATGCAGGGGCTCCAAGTGGGCCGTTTTTGGTAAGCAGAACCGGCGATGCGGGATGAACCGAACGCTGGGCTATGGCGCCGGAGTCGACGCTGAG-CAGATACCAGGAAAGGTGTTGGTTGAT-CCAGACAGCAG   [902]
36Siphono            TAGGTCGA-CCCGCTGAACTTAAGCATATCAATAAGCGGAGGAAGAGAAACCAACAGGGATTCCCTTAGTAACGGCGAGCGAAGTGGGAAGAGCCCAGGTCTG-AAATCTCCTGGTCGGCTGGGCGAATTGTGGTCTGGAGAGGCGGACTGTCCCGAT--CCACTGCTTTTGAGCCCGAAGTTGACTTGGAACGGCACGCCGAAGAGGGTGAGAGCCCCGTAGGGCCTCGGAAGCAGCGGGACGAGGGTCCGTACTCGTAGAGTCGGGTTGTTTGGGAATGCAGCCCCAAGTGGGTGGTAGACTCCATCCAAGGCTAAATACGGGCGCGAGACCGATAGCTGACAAGTACCCCCGTCTTGAAACACGGACCAAGGAGTGCAAGAGATGCGCGAGTCGGAAGGGTTCCCCTGGCGCATCGCTGGCCGAGCCGTATGGTCACGCTGTGGCCGGTTTCGAGTGCGAGCGTATCTGTTGCGWCCCGAAAGATGGTGAACTATGCCTGAGGAGGGTGAAGCCAGAGGAAACTCTGGTGGAGGCCCGTAGCGGTTCTGACGTGCAAATCGATCGTCGCACTTGGGTATAGGGGCGAAAGACTAATCGAACCATCTAGTAGCTGGTTCCCTCCGAAGTTTCCCTCAGGATAGCTGGAGCTGAGCAGTTTCGTCGGGTAAAGCGAATGATTAGAGGTATCGGGGTTGAAAGGGCCTCGCCCTATTCTCAAACTTTAAATCGGCGAGAA-----GGGATCGTCTTGCCTGCCGGAAGACGTCCCTCG-----AATGCAGGGGCTCCAAGTGGGCCGTTTTTGGTAAGCAGAACCGGCGATGCGGGATGAACCGAACGCTGGGCTATGGCGCCGGAGTCGACGCTGAG-CAGATACCAGGAAAGGTGTTGGTTGAT-CCAGACAGCAG   [902]
5Hcinerea            TAGGTCGA-CCCGCTGAACTTAAGCATATCAATAAGCGGAGGAAAAGAAACCAACAGGGATTCCCTTAGTAACGGCGAGCGAAGTGGGAACCGCCCAGGTCTG-AAATCTCCCGGTCGGCCGGGCGAATTGTGGTCTGGAGAGGCAGACTGTCCCGAT--CCACCGCCTGCGAGCCCGAAGTTGACTTGGAACGGCACGCCAAAGAGGGTGACAGCCCCGTAGGGCCTCGTGTGCGGCGGGACGAGGGTCTGTTCTCGTAGAGTCGGGTTGTTTGGGAATGCAGCTCAAAGCGGGTGGTAGACTCCATCCAAGGCTAAATACGGGCGCGAGACCGATAGCTGACAAGTACCNNNNNNNNNNNNNNNNNNNNNAGGAGTGCAAGAGATGCGCAAGTCGGAAGGGTTCCCTGGGCACATCGCTGGCCGAGCC-AATAGTCACTCTGTGGCTGGTTTCGAGTGCGAGCGTATCTGTTGCGACCCGAAAGATGGTGAACTATGCCTGAGGAGGGTGAAGCCAGAGGAAACTCTGGTGGAGGCCCGTAGCGGTTCTGACGTGCAAATCGATCGTCGCACTTGGGTATAGGGGCGAAAGACTAATCGAACCATCTAGTAGCTGGTTCCCTCCGAAGTTTCCCTCAGGATAGCTGGAGTTGAGCAGTTTCGTCGGGTAAAGCGAATGATTAGAGGTATCGGGGTTGAAAGGGCCTCGCCCTATTCTCAAACTTTAAATCGGCGAGAA-----GGGATCGTCTTGCCTACCGGAAGGCGTCCCCCG-----AATGCAGGGGCTCCAAGTGGGCCGTTTTTGGTAAGCAGAACCGGCGATGCGGGATGAACCGAACGTTGGGCTATGGCGCCGGAGTCGACGCTGAG-CAGATACCAGGAAAGGTGTTGGTTGAT-CTAGACAGCAG   [901]
32Cally              TAGGTCGA-CCCGCTGAACTTAAGCATATCAATAAGCGGAGGAAAAGAAACCAACAGGGATTCCCTTAGTAACGGCGAGCGAAGTGGGAACAGCCCAGGTCTG-AAATCTCCCGGTTGGCCGGGCGAATTGTGGTCTGGAGAGGCAGACTGTCCCGAT--CCACCGCATGCGTGCCCGAAGTTGACTTGGAACGGCACGCCATAGAGGGTGAGAGCCCCGTAGGGCATCGTGTGCGGCGGGACGAGGGTCTGTTCTCGTAGAGTCGGGTTGTTTGGGAATGCAGCTCAAAGTGGGTGGTAGACTCCATCCAAGGCTAAATACGGNNNNNNNNNNNNNNNNNNNNNNNNNNNCCCGTCTTGAAACACGGACCAAGGAGTGCAAGAGATGCGCAGTTCGGAAGGGTTCCCTGGGCACATCGCTGGCCGAGCC-AATAGTCACGCTGTGGCTGGTTTCGAGTGCGAGCGTATCTGTTGCGACCCGAAAGATGGTGAACTATGCCTGAGGAGGGTGAAGCCAGAGGAAACTCTGGTGGAGGCCCGTAGCGGTTCTGACGTGCAAATCGATCGTTGCACTTGGGTATAGGGGCGAAAGACTAATCGAACCATCTAGTAGCTGGTTCCCTCCGAAGTTTCCCTCAGGATAGCTGGAGTTGAGCAGTTTCGTCGGGTAAAGCGAATGATTAGAGGTATCGGGGTTGAAAGGGCCTCGCCCTATTCTCAAACTTTAAATCGGCGAGAA-----GGGATCGTCTTGCCTACCGGAAGGCGTCCCCCG-----AATGCAGGGGCTCCAAGTGGGCCGTTTTTGGTAAGCAGAACCGGCGATGCGGGATGAACCGAACGTTGGGCTATGGCGCCGGAGTCGACGCTGAG-CAGATACCAGGAAAGGTGTTGGTTGAT-CTAgACAGCAG   [901]
38Cally              TAGGTCGA-CCCGCTGAACTTAAGCATATCAATAAGCGGAGGAAAAGAAACCAACAGGGATTCCCTTAGTAACGGCGAGCGAAGTGGGAACAGCCCAGGTCTG-AAATCTCCCGGTTGGCCGGGCGAATTGTGGTCTGGAGAGGCAGACTGTCCCGAT--CCACCGCATGCGTGCCCGAAGTTGACTTGGAACGGCACGCCATAGAGGGTGAGAGCCCCGTAGGGCATCGTGTGCGGCGGGACGAGGGTCTGTTCTCGTAGAGTCGGGTTGTTTGGGAATGCAGCTCAAAGTGGGTGGTAGACTCCATCCAAGGCTAAATACGGGCGCGAGACCGATAGCTGACAAGTACCCCCGTCTTGAAACACGAACCAAGGAGTGCAAGAGATGCGCAAGTCGGAAGGGTTCCCTGGGCACATCGCTGGCCGAGCC-AATAGTCACGCTGTGGCTGGTTTCGAGTGCGAGCGTATCTGTTGSGACCCGAAAGATGGTGAACTATGCCTGAGGAGGGTGAAGCCAGAGGAAACTCTGGTGGAGGCCCGTAGCGGTTCTGACGTGCAAATCGATCGTTGCACTTGGGTATAGGGGCGAAAGACTAATCGAACCATCTAGTAGCTGGTTCCCTCCGAAGTTTCCCTCAGGATAGCTGGAGTTGAGCAGTTTCGTCGGGTAAAGCGAATGATTAGAGGTATCGGGGTTGAAAGGGCCTCGCCCTATTCTCAAACTTTAAATCGGCGAGAA-----GGGATCGTCTTGCCTACCGGAAGGCGTCCCCCG-----AATGCAGGGGCTCCAAGTGGGCCGTTTTTGGTAAGCAGAACCGGCGATGCGGGATGAACCGAACGTTGGGCTATGGCGCCGGAGTCGACGCTGAG-CAGATACCAGGAAAGGTGTTGGTTGAT-CTAGACAGCAG   [901]
118Crosa             TAGGTCGA-CC-GCTGAACTTAAGCATATCAATAAGCGGAGGAAAAGAAACCAACAGGGATTCCCTTAGTAACGGCGAGCGAAGTGGGAACCGCCCAGGTCTG-AAATCTCCCGGTTGGCCGGGCGAATTGTGGTCTGGAGAGGCAGACTGTCCCGAT--CCACCGCATGCGTGCCCGAAGTTGACTTGGAACGGCACGCCATAGAGGGTGAGAGCCCCGTAGGGCATCGTGTGCGGCGGGACGAGGGTCTGTTCTCGTAGAGTCGGGTTGTTTGGGAATGCAGCCCAAAGTGGGTGGTAGACTCCATCCAAGGCTAAATACGGGCGCGAGACCGATAGCTGACAAGTACCTCCGTCTTGNAACACGGACCAAGGAGTGCAAGAGATGCGCAAGTCGGAAGGGTTCCCTGGGCACATCGCTGGCCGAGCC-AATAGTCACGCTGTGGCTGGTTTCGAGTGCGAGCGTATCTGTTGCGACCCGAAAGATGGTGAACTATGCCTGAGGAGGGTGAAGCCAGAGGAAACTCTGGTGGAGGCCCGTAGCGGTTCTGACGTGCAAATCGATCGTCGCACTTGGGTATAGGGGCGAAAGACTAATCGAACCATCTAGTAGCTGGTTCCCTCCGAAGTTTCCCTCAGGATAGCTGGAGTTGAGCAGTTTCGTCGGGTAAAGCGAATGATTAGAGGTATCGGGGTTGAAAGGGCCTCGCCCTATTCTCAAACTTTAAATCGGCGAGAA-----GGGATCGTCTTGCCTACCGGAAGGCGTCCCCCG-----AATGCAGGGGCTCCAAGTGGGCCGTTTTTGGTAAGCAGAACCGGCGATGCGGGATGAACCGAACGTTGGGCTATGGCGCCGGAGTCGACGCTGAG-CAGATACCAGGAAAGGTGTTGGTTGAT-CTAGACAGCAG   [900]
3Cfallax             TAGGTCGA-CCCGCTGAACTTAAGCATATCAATAAGCGGAGGAAAAGAAACCAACAGGGATTCCCTTAGTAACGGCGAGCGAAGTGGGAACCGCCCAGGTCTGG-AATCTCCCGGTCGACTGGGCGAATTGTGGTCTGGAGAGGCAGACTGTCCCGAT--CCACCGCCTGCGAGCCCGAAGTTGACTTGGAACGGCACGCCAGAGAGGGTGAGAGCCCCGTAGGGCATCGTTAGCGGCGGGACGAGGGTCTGTTCTCGTAGAGTCGGGTTGTTTGGGAATGCAGCCCAAAGTGGGTGGTAGACTCCATCCAAGGCTAAATACGGGCGCGAGACCGATAGCTGACAAGTACCCCCGTCTTGAAACACGGACCAAGGAGTGCAAGAGATGCGCAAGTCGGAAGGGTTCCCGAGGCGCATCGCTGGCCGAGCCGTATGGTCACGCTGTGGCCGGTTTCGAGTGCGAGCGTATCTGTTGCGACCCGAAAGATGGTGAACTATGCCTGAGGAGGGTGAAGCCAGAGGAAACTCTGGTGGAGGCCCGTAGCGGTTCTGACGTGCAAATCGATCGTCGCACTTGGGTATAGGGGCGAAAGACTAATCGAACCATCTAGTAGCTGGTTCCCTCCGAAGTTTCCCTCAGGATAGCTGGAGTTGAGCAGTTTCGTCGGGTAAAGCGAATGATTAGAGGTATCGGGGTTGAAAGGGCCTCGCCCTATTCTCAAACTTTAAATCGGCGAGAA-----GGG-TTGTCTTGCCTGCCGGAAGGCATCCCTTG-----AATGCAGGGGCTCCAAGTGGGCCGTTTTTGGTAAGCAGAACCGGCGATGCGGGATGAACCGAACGTTGGGCTATGGCGCCGGAGTCGACGCTAAG-CAGATACCAGGAAAGGTGTTGGTTGAT-CTAGACAGCAG   [901]
7Hcinerea            NNNNNNNN-NCCGCTGAACTTAAGCATATCAATAAGCGGAGGAAAAGAAACCAACAGGGATTCCCTTAGTAACGGCGAGCGAAGTGGGAACCGCCCAGGTCTGG-AATCTCCCGGTCGACTGGGCGAATTGTGGTCTGGAGAGGCAGACTGTCCCGAT--CCACCGCCTGCGAGCCCGAAGTTGACTTGGAACGGCACGCCAGAGAGGGTGAGAGCCCCGTAGGGCATCGTTAGCGGCGGGACGAGGGTCTGTTCTCGTAGAGTCGGGTTGTTTGGGAATGCAGCCCAAAGTGGGTGGTAGACTCCATCCAAGGCTAAATACGGGCGCGAGACCGATAGCTGACAAGTACCTCCGTCTTGAAACACGGACCAAGGAGTGCAAGAGATGCGCAAGTCGGAAGGGTTCCCGAGGCGCATCGCTGGCCGAGCCGTATGGTCACGCTGTGGCCGGTTTCGAGTGCGAGCGTATCTGTTGCGACCCGAAAGATGGTGAACTATGCCTGAGGAGGGTGAAGCCAGAGGAAACTCTGGTGGAGGCCCGTAGCGGTTCTGACGTGCAAATCGATCGTCGCACTTGGGTATAGGGGCGAAAGACTAATCGAACCATCTAGTAGCTGGTTCCCTCCGAAGTTTCCCTCAGGATAGCTGGAGTTGAGCAGTTTCGTCGGGTAAAGCGAATGATTAGAGGTATCGGGGTTGAAAGGGCCTCGCCCTATTCTCAAACTTTAAATCGGCGAGAA-----GGG-TTGTCTTGCCTGCCGGAAGGCATCCCTTG-----AATGCAGGGGCTCCAAGTGGGCCGTTTTTGGTAAGCAGAACCGGCGATGCGGGATGAACCGAACGTTGGGCTATGGCGCCGGAGTCGACGCTAAG-CAGATACCAGGAAAGGTGTTGGTTGAT-CTAGACAGCAG   [901]
133Cramosa           TAGGTCGA-CCCGCTGAACTTAAGCATATCAATAAGCGGAGGAAAAGAAACCAACAGGGATTCCCTTAGTAACGGCGAGCGAAGTGGGAATCGCCCAGGTCTGG-AATCTCCCGGTCGACCGGGCGAATTGTGGTCTGGAGAGGCAGACTGTCCCGAT--CCACCGCCTGCGAGCCCGAAGTTGACTTGGAACGGCACGCCAAAGAGGGTGAGAGCCCCGTAGGGCATCGTTAGCGGCGGGACGAGGGTCTGTTCTCGTAGAGTCGGGTTGTTTGGGAATGCAGCCCAAAGCGGGTGGTAGACTCCATCCAAGGCTAAATACGGGCACGAGACCGATAGCTGACAAGTACCNNNNNNNNNNNNNNNNNNNNNNNNNNNNNNNNNNNNNCGC-AGTC-GTAGGGTTCCCGAGGCGCATCGCTGGCCGAGCCGTATGGTCACGCTGTGGCCGGTTTCGAGTGCGAGCGTATCTGTTGCGACCCGAAAGATGGTGAACTATGCCTGAGGAGGGTGAAGCCAGAGGAAACTCTGGTGGAGGCCCGTAGCGGTTCTGACGTGCAAATCGATCGTCGCACTTGGGTATAGGGGCGAAAGACTAATCGAACCATCTAGTAGCTGGTTCCCTCCGAAGTTTCCCTCAGGATAGCTGGAGTT-AGCAGTTTCGTCGGGTAAAGCGAATGATTAGAGGTATCGGGGTTGAAAGGGCCTCGCCCTATTCTCAAACTTTAAATCGGCGAGAA-----GGG-TTGTCTTGCCTACCGGAAGGCATCCCTTG-----AATGCAGGGGCTCCATGTGGGCCGTTTTTGGTAAGCAGAACCGGCGATGCGGGATGAACCGAACGTTGGGCTATGGCGCCGGAGTCGACGCTAAG-CAGATACCAGGAAAGGTGTTGGTTGAT-CTAGACAGCAG   [898]
211Cmultiformis      TAGGTCGA-CCCGCTGAACTTAAGCATATCAATAAGCGGAGGAAAAGAAACCAACAGGGATTCCCTTAGTAACGGCGAGCGAAGTGGGAACCGCCCAGGTCTGG-AATCTCCCGGTCGACTGGGCGAATTGTGGTCTGGAGAGGCAGACTGTCCCGAT--CCACCGCCTGCGAGCCCGAAGTTGACTTGGAACGGCACGCCAGAGAGGGTGAGAGCCCCGTAGGGCATCGTTAGCGGCGGGACGAGGGTCTGTTCTCGTAGAGTCGGGTTGTTTGGGAATGCAGCCCAAAGTGGGTGGTAGACTCCATCCAAGGCTAAATACGGGCGCGAGACCGATAGCTGACAAGTACCCCCGTTTTGRAAAAMGRACCAAGGAGTGCAAGAGATGCGCAAGTCGGAA-----GCCGAGGCGCATCGCTGGCCGAGCCGTATGGTCACGCTGTGGCCGGTTTCGAGTGCGAGCGTATCTGTTGCGACCCGAAAGATGGTGAACTATGCCTGAGGAGGGTGAAGCCAGAGGAAACTCTGGTGGAGGCCCGTAGCGGTTCTGACGTGCAAATCGATTGTCGCACTTGGGTATAGGGGCGAAAGACTAATCGAACCATCTAGTAGCTGGTTCCCTCCGAAGTTTCCCTCAGGATAGCTGGAGTTGAGCAGTTTCGTCGGGTAAAGCGAATGATTAGAGGTATCGGGGTTGAAAGGGCCTCGCCCTATTCTCAAACTTTAAATCGGCGAGAA-----GGG-TTGTCTTGCCTGCCGGAAGGCATCCCTTG-----AATGCAGGGGCTCCAAGTGGGCCGTTTTTGGTAAGCAGAACCGGCGATGCGGGATGAACCGAACGTTGGGCTATGGCGCCGGAGTCGACGCTAAG-CAGATACCAGGAAAGGTGTTGGTTAAT-CTAGACANNNN   [896]
59Htoxius            TAGGTCGA-CCCGCTGAACTTAAGCATATCAATAAGCGGAGGAAAAGAAACCAACAGGGATTCCCTTAGTAACGGCGAGCGAAGTGGGAACCGCCCAGGTCTGG-AATCTCCCGGTCGACCGGGCGAATTGTGGTCTGGAGAGGCAGACTGTCCCGAT--CCACCGCCTGCGAGCCCGAAGTTGACTTGGAACGGCACGCCAGAGAGGGTGAGAGCCCCGTAGGGCATCGTTAGCGGCGGGACGAGGGTCTGTTCTCGTAGAGTCGGGTTGTTTGGGAATGCAGCCCAAAGTGGGTGGTAGACTCCATCCAAGGCTAAATACGGGCGCGAGACCGATAGCTGACAAGTACCCCCGTCTTGAAACMCGAACCAAGGAGTGCAAGAGATGCGCAAGTCGGAAGGGTTCCCGAGGCGCATCGCTGGCCGAGCCGTATGGTCACGCTGTGGCCGGTTTCGAGTGCGAGCGTATCTGTTGCGACCCGAAAGATGGTGAACTATGCCTGAGGAGGGTGAAGCCAGAGGAAACTCTGGTGGAGGCCCGTAGCGGTTCTGACGTGCAAATCGATCGTCGCACTTGGGTATAGGGGCGAAAGACTAATCGAACCATCTAGTAGCTGGTTCCCTCCGAAGTTTCCCTCAGGATAGCTGGAGTTGAGCAGTTTCGTCGGGTAAAGCGAATGATTAGAGGTATCGGGGTTGAAAGGGCCTCGCCCTATTCTCAAACTTTAAATCGGCGAGAA-----GGG-TTGTCTTGCCTGCCGGAAGGCATCCCTTG-----AATGCAGGGGCTCCAAGTGGGCCGTTTTTGGTAAGCAGAACCGGCGATGCGGGATGAACCGAACGCTGGGCTATGGCGCCGGAGTCGACGCTAAG-CAGATACCAGGAAAGGTGTTGGTTGAT-CTAGACAGCAG   [901]
244Hxena             TAGGTCGA-CCCGCTGAACTTAAGCATATCAATAAGCGGAGGAAGAGAAACCAACAGGGATTCCCTTAGTAACGGCGAGCGAAGTGGGAAGAGCCCAGGTCTG-AAATCTCCCCGTCGGCGGGGCGAATTGTGGTCTGGAGAGGCGGATTGTCCCGAT--CCACTGCTTGCGAGCCCGAAGTTGACTTGGAACGGCACGCCAGAGAGGGTGAGAGCCCCGTAGGGCCTCGGAAGCAGCGGGACGAGGATCCGTTCTCGTAGAGTCGGGTTGTTTGGGAATGCAGCCCAAAGTGGGTGGTAGACTCCATCTAAGGCTAAATACGGGCGCGAGACCGATAGCTGACAAGTACCNNNNNNNNNNNNNNNNNNCCAA-GAGKGCAAGAGATGCGCAAGWCWTAAVTGTTCCCGAGGCGCATCGCTGGCCGAGCCGTATGGTCACTTTGTGGCCGGTTTCGAGTGCGAGCKTATCTGTTGCGACCCGAAAGATGKTGAACTATGCCTGAGGA-GGTGAAGCCAGAGGAAATTYTGGTGGAGGCCCGTAGCGGTTCTGACGTGCAAATCGATCGTCGCACTTGGGTATAGCGGCGAAAGACTGATCGAACCATCTAGTAGCTGGTTCCCTCCGAAGTTTCCCTCAGGATAGCTGGAASTGAGCAGTTTCGTC-GGTAAAGCGAATGATTAGAGGTATCGGGGCTGAAAGGGCCTCGCCCTATTYTCAAACTTTAAATCGGCGAGAA-----GGGG-TGTCTTGCCTGCCGGAAGACATCCCTTG-----AATGCAGGGGCTCCAAGTGGGCCGTTTTTGGTAAGCAGAACCGGCGATGCGGGATGAACCGAACGCTGGGCTATGGCGCCGGAGTCGACGCTGAG-CAGATACCAGGAAAGGNNNNNNNNNNN-NNNNNNNNNNN   [898]
G146Aparaviridis     TAGGTCGA-CCCGCTGAATTTAAGCATATCAATAAGCGGAGGAAGAGAAACCAACCAGGATTCCCTCAGTAACGGCGAGCGAAGTGGGAAGAGCTCAGG-CCTCCAATCTCC-GGCCGGTCGG-CGAATTGTGGTCTGGAGACGCCTGCTGTCCTCGC-----TCGTTTCCCCGCCCGAAGTTGACCTGGAACGGTGCGTCGCASAGGGTGACAATCCCGTAGGGCC-GGGAAGCGAGTGGACGCGAGCTGGCGCTCGGCGAGTCGGGTTGTTTGGGATTGCAGCCCAAAGcGGGTGGTAAACTCCATCCAAGGCTAAATAGCGGCACGAGACCGATAGCGAACAAGTACCCCCGTCTT-AAACACGAACCAAGGAGTGCAGGAGGCGCGCGAGTC-TTCGGGTGCCGTCGGTGCACCGCGGACCGAGCCGTTCGGTCACGCTGTGGCCGGCTTCGAGTCAGAGCGCGTCTGTTGCGACCCGAAAGATGGTGAACTATGCCCGAGGAGGGTGAAGCCAGGGGAAACTCTGGTGGAAGCTCGTAGCGGTTCTGACGTGCAAATCGATCGTCGCACTTGGGTATAGGGGCGAAAGACTAATCGAACCATCTAGTAGCTGGTTCCCTCCGAAGTTTCCCTCAGGATAGCTGGAGCCGAGCAGTTTTATCGGGTAAAGCGAATGATTAGAGGTATCGGGGTCCGAGCGACCTCGACCTATTCTCAAACTTTAAATAGGTAAGC----ACGGG--TGGCTTGCTTGCGTGAAGCCACTCCGCGG----AATGCAGGGGCTCCTGGTGGGCCGTTTTTGGTAAGCAGAACCGGCGATGCGGGATGAACCGAACGGCGGGTTACGGTGCCGGAGTTGACGCTGAT-CAGAACCCAGGAAAGGTGTTGGTTGAT-CTAGACAGCAG   [894]
MIIG0256Hfibulata    TAGGTCGA-CCCGCTGAATTTAAGCATATCAATAAGCGGAGGAAAAGAAACTAACAAGGATTCCCTTAGTAACGGCGAGCGAAGTGGGAACAGCTCAGG-CTGCCAATCTCC-GGCCGGTCGG-CGAATTGTGGTCTGGAGACGCCTGCTGTCCTCGC-----CCGTTTCCCGGCCCGAAGTTGACCTGGAACGGTGCGTCAGAGAGGGTGACAATCCCGTAGGGCT-GGGAAGCGGGTGGACGTGAGCGGGCGCTCGGCGAGTCGGGTTGTTTGGGATTGCAGCCCAAAGCGGGTGGTAAACTCCATCCAAAGCTAAATAGTGGCACGAGACCGATAGCGAACAAGTACCCCCGTTTT-AAACACGAACCAAGGAGTGCAGGAGGCGCGCGAGTC-TTTGGGTGCCGTCGGCGCACCGTGGACCGAGCCGTGTGGTCACGCTGTGGCCGGCTTCGAGTCAGAGCGCACCTGTTGCGACCCGAAAGATGGTGAACTATGCCCGAGGAGGGTGAAGCCAGGGGAAACTCTGGTGGAGGCTCGTAGCGGTTCTGACGTGCAAATCGATCGTCGCACTTGGGTATAGGGGCGAAAGACTAATCGAACCATCTAGTAGCTGGTTCCCTCCGAAGTTTCCCTCAGGATAGCTGGAGCCGAGCAGTTTTATCGGGTAAAGCGAATGATTAGAGGTATCGGGGTCCGAGCGATCTCGACCTATTCTCAAACTTTAAATAGGTAAGC----TCGGG--CGGCTTGCTTATGTGAAGCCGCGCCGTGG----AATGCAGGGGCTCCTAGTGGGCCGTTTTTGGTAAGCAGAACCGGCGATGCGGGATGAACCGAACGGCGGGTTACGGTGCCGGAGTTGACGCTGAT-CAGAACCCAGGAAAGGTGTTGGTTGAT-CCAGACAGCAG   [894]
13Niphates           TAGGTCGA-CCCGCTGAACTTAAGCATATCAATAAGCGGAGGAAGAGAAACCAACCAGGATTCCCTCAGTAACGGCGAGCGAAGTGGGAAGAGCTCAGG-CTGCCAATCTCC-GGCCGGTCGG-CGAATTGTGGTCTGGAGACGCCTACTGTCCCTGC-----TCGCTTCCTGGCCCGAAGTTGACCTGGAACGGCGCGTCGGAGAGGGTGACAATCCCGTAGGGCTCGGGAAGCGAGTGGACGTGAGTGGGTTGTCGGCGAGTCGGGTTGTTTGGGAATGCAGCCCAAAGCGGGTGGTAAACTCCATCCAAAGCTAAATAGCGGCACGAGACCGATAGCGAACAAGTACCCCCGTCTTGAAACACGAACCAAGGAGTGCAAGAGGCGCGCGAGTC-TTTGGGTGGCGTCGGCGCACCGCGGACCGAGCCGTACGGTCACGCTGTGGCCGGCTTCGAGTCAGAGCGCACCTGTTGCGACCCGAAAGATGGTGAACTATGCCCGAGGAGGGTGAAGCCAGGGGAAACTCTGGTGGAAGCTCGTAGCGGTTCTGACGTGCAAATCGATCGTCGCACTTGGGTATAGGGGCGAAAGACTAATCGAACCATCTAGTAGCTGGTTCCCTCCGAAGTTTCCCTCAGGATAGCTGGAGCCGGGCAGTTTTATCGGGTAAAGCGAATGATTAGAGGTATCGGGGTCCGAGCGACCTCGACCTATTCTCAAACTTTAAATAGGTAAGC----TCGGG--CGGCTTGCTTGTGTGAAGCCGCGCCGTGG----AATGCAGGGGCTCCTGGTGGGCCGTTTTTGGTAAGCAGAACCGGCGATGCGGGATGAACCGAACGGCGGGTTACGGTGCCGGAGTCGACGCTGAT-CAGAACCCAGGAAAGGTGTTGGT-GAT-CCT-ACaGcMG   [894]
16Pethoek            TAGGTCGA-CCCGCTGAACTTAAGCATATCAATAAGCGGAGGAAGAGAAACCAACCAGGATTCCCTCAGTAACGGCGAGCGAAGTGGGAAGAGCTCAGG-CTGCCAATCTCC-GGCCGGTCGG-CGAATTGTGGTCTGGAGACGCCAACTGTCCTTGC-----TCGCTTCCTGGCCCGAAGTTGACCTGGAACGGCGCGTCAGAGAGGGTGACAGTCCCGTAGGGCCTGGGAAGCGGGTGGACGTCATTTGGCGCTCGGCGAGTCGGGTTGTTTGGGAATGCAGCCCAAAGTGGGTGGTAAACTCCATCCAAAGCTAAACAGCGGCACGAGACCGATAGCGAACAAGTACCNNNNNNNNNNNACACGGACCAAGGAGTGCAAGAGGCGCGCGAGTC-TTGGGGTGTCGTCGGCGCACCGCGGACCGAGCCGTTTGGTCACGCTGTGGCCGGCTTCGAGTCAGAGCGCACCTGTTGCGACCCGAAAGATGGTGAACTATGCCCGAGGAGGGCGAAGCCAGGGGAAACTCTGGTGGAAGCTCGTAGCGGTTCTGACGTGCAAATCGATCGTCGCACTTGGGTATAGGGGCGAAAGACTAATCGAACCATCTAGTAGCTGGTTCCCTCCGAAGTTTCCCTCAGGATAGCTGGAGCCGAGCAGTTTTATCGGGTAAAGCGAATGATTAGAGGTATCGGGGTCCGAGCGACCTCGACCTATTCTCAAACTTTAAATAGGTAAGA----TCGGG--CGGCTTGCTCGTGTGAAGCCGCACCGTGG----AATGCAGGGGCTCCTGGTGGGCCGTTTTTGGTAAGCAGAACCGGCGATGCGGGATGAACCGAACGGCGGGTTACGGTGCCGGAGTCGACGCTGAC-CAGAACCCAGGAAAGGTGTTGGTTGAT-CCAGACAGCAG   [896]
17Aviridis           TAGGTCGA-CCCGCTGAACTTAAGCATATCAATAAGCGGAGGAAGAGAAACCAACCAGGATTCCCTCAGTAACGGCGAGCGAAGCGGGAAGAGCTCAGG-CTCGGAATCTCC-GGCCGGTCGG-CGAATTGTGGCCTGGAGAGGCCGGCAGTC-TGGC-----TCGTTTCCTGGCCCGAAGTTGACCTGGAACGGCGCGTCAGAGAGGGTGACAGTCCCGTAGGGCCGGGGAAGCGAGTCGACGTTaGTCGGTCGTCGGCGAGTCGGGTTGTTTGGGAATGCAGCCCAAAGCGGGTGGTAAACTCCATCCAAAGCTAAATAACGGCGCGAGACCGATAGCGAACAAGTACCCCCGTCTTGAAACACGGACCAAGGAGTGCAGGAGGTGCGCTAGTC-CTCGGGTGGTGTCGGCGCACCGCGAACCGAGCCGTGTGGTCACGCTGTGGCCGGCTTCGAGTCAGAGCGCATCTGTTGCGACCCGAAAGATGGTGAACTATGCCCGAGGAGGGCGAAGCCAGGGGAAACTCTGGTGGAAGCTCGTAGCGGTTCTGACGTGCAAATCGATCGTCGCACTTGGGTATAGGGGCGAAAGACTAATCGAACCATCTAGTAGCTGGTTCCCTCCGAAGTTTCCCTCAGGATAGCTGGAGCCGTGCAGTTTCATCGGGTAAAGCGAATGATTAGAGGTATCGGGGTCCGAGAGACCTCGACCTATTCTCAAACTTTAAATAGGTGAGA----TCGGT--CGGCTTTCTCAAGTGAAGCCGTGCCGTGAGG--AATGCAGGGGCTCCTGGTGGGCCGTTTTTGGTAAGCAGAACCGGCGATGCGGGATGAACCGAACGGCGGGTTACGGTGCCGGAGTCGACGCTGAT-GAGACACCACGAAAGGTGTTGGTTGAT-CCAGACAGCAG   [897]
91Niphates           NNNNNNNN-CC-GCTGAACTTAAGCATATCAATAAGCGGAGGAAAAGAAACTAACCAGGATTCCCTTAGTAACGGCGAGCGAAGTGGGAACAGCTCAGG-CTGCCAATCTCC-GGCCGGTCGG-CGAATTGTGGTCTGGAGACGCCTGCTGTCCTCGC-----CCGCTTCCCGGCCCGAAGTTGACCTGGAACGGTGCGTCGGAGAGGGTGACAATCCCGTAGGGCCCAGGAAGCGGGTGGACGTGAGCTGGCGCTCGGCGAGTCGGGTTGTTTGGGATTGCAGCCCAAAGCGGGTGGTAAACTCCATCCAAAGCTAAATAGCGGCACGAGACCGATAGCGAACAAGTACCTCCGTcTTgAAACACGGACCAAGGAGTGCAGGAGGCGCGCGAGTC-TTCGGGTGGCGTCGGCGCACCGTGGACCGAGCCGTGCGGTCACGCTGTGGCCGGCTTCGAGTCAGAGCGCACCTGTTGCGACCCGAAAGATGGTGAACTATGCCCGAGGAGGGCGAAGCCAGGGGAAACTCTGGTGGAAGCCCGTAGCGGTTCTGACGTGCAAATCGATCGTCGCACTTGGGTATAGGGGCGAAAGACTAATCGAACCATCTAGTAGCTGGTTCCCTCCGAAGTTTCCCTCAGGATAGCTGGAGCCGAGCAGTTTTATCGGGTAAAGCGAATGATTAGAGGTATCGGGGTCCGAGCGACCTCGACCTATTCTCAAACTTTAAATAGGTAAGC----ACGGG--CGGCTTGCTTGCGTGAAGCCGCTCCGCGG----AATGCAGGGGCTCCTGGTGGGCCGTTTTTGGTAAGCAGAACCGGCGATGCGGGATGAACCGAACGGCGGGTTACGGTGCCGGAGTTGACGCTGAT-CAGAACCCAGGAAAGGTGTTGGTTGAT-CCAGACAGCAG   [895]
55Nolemda            TAGGTCGA-CCCGCTGAACTTAAGCATATCAATAAGCGGAGGAAAAGAAACTAACCAGGATTCCCTCAGTAACGGCGAGCGAAGTGGGAACAGCTCAGG-CTGCCAATCTCC-GGCCGGTCGG-CGAATTGTGGTCTGGAGACGCCTGCTGTCCTCGC-----CCGTTTCCCGGCCCGAAGTTGACCTGGAACGGTGCGTCAGAGAGGGTGACAATCCCGTAGGGCCCGGGAAGCGGGTGGACGTGAGCTGGCGCTCGGCGAGTCGGGTTGTTTGGGATTGCAGCCCAAAGCGGGTGGTAAACTCCATCCAAAGCTAAATAGCGGCACGAGACCGATAGCGAACAAGTACCCCCGTCTTGAAACACGAACCAAGGAGTGCAGGAGGCGCGCGAGTC-TTCGGGTGCCGTCGGCGCACCGTGGACCGAGCCGTGTGGTCACGCTGTGGCCGGCTTCGAGTCAGAGCGCACCTGTTGCGACCCGAAAGATGGTGAACTATGCCCGAGGAGGGTGAAGCCAGGGGAAACTCTGGTGGAAGCTCGTAGCGGTTCTGACGTGCAAATCGATCGTCGCACTTGGGTATAGGGGCGAAAGACTAATCGAACCATCTAGTAGCTGGTTCCCTCCGAAGTTTCCCTCAGGATAGCTGGAGCCGAGCAGTTTTATCGGGTAAAGCGAATGATTAGAGGTATCGGGGTCCGAGCGACCTCGACCTATTCTCAAACTTTAAATAGGTAAGC----TCGGG--CGGCTTGCTTGTGTGAAGCCGCGCCGTGG----AATGCAGGGGCTCCTGGTGGGCCGTTTTTGGTAAGCAGAACCGGCGATGCGGGATGAACCGAACGGCGGGTTACGGTGCCGGAGTTGACGCTGAT-CAGAACCCAGGAAAGGTGTTGGTTGAT-CCAGACAGNNN   [896]
69Chooperi           NNNNNNNN-NN-NNNNNNNTTAAGCATATCAATAAGCGGAGGAAGAGAAACCAACCAGGATTCCCTCAGTAACGGCGAGCGAAGTGGGAAGAGCTCAGG-CTGCCAATCTCC-GGCCGGTCGG-CGAATTGTGGTCTGGAGACGCCTACTGTCCCTGC-----TCGCTTCCTGGCCCGAAGTTGACCTGGAACGGCGCGTCGGAGAGGGTGACAATCCCGTAGGGCTCGGGAAGCGAGTGGACGTGAGTGGGTTGTCGGCGAGTCGGGTTGTTTGGGAATGCAGCCCAAAGCGGGTGGTAAACTCCATCCAAAGCTAAATAGCGGCACGAGACCGATAGCGAACAAGTACCTCCgTCTTgAA-CACGGACCAAGGAGTgCAAGAG-CGCGCGAGTC-TTTGGGTGGCGTCGGCGCACCGCGGACCGAGCCGTACGGTCACGCTGTGGCCGGCTTCGAGTCAGAGCGCACCTGTTGCGACCCGAAAGATGGTGAACTATGCCCGAGGAGGGTGAAGCCAGGGGAAACTCTGGTGGAAGCTCGTAGCGGTTCTGACGTGCAAATCGATCGTCGCACTTGGGTATAGGGGCGAAAGACTAATCGAACCATCTAGTAGCTGGTTCCCTCCGAAGTTTCCCTCAGGATAGCTGGAGCCGGGCAGTTTTATCGGGTAAAGCGAATGATTAGAGGTATCGGGGTCCGAGCGACCTCGACCTATTCTCAAACTTTAAATAGGTAAGC----TCGGG--CGGCTTGCTTGTGTGAAGCCGCGCCGTGG----AATGCAGGGGCTCCTGGTGGGCCGTTTTTGGTAAGCAGAACCGGCGATGCGGGATGAACCGAACGGCGGGTTACGGTGCCGGAGTCGACGCTGAT-CAGAACCCAGGAAAGGTGTTGGTTGAT-CCTGACAGCAG   [893]
74Aingens            TAGgtSGA-CCCGCTGAATTTAAGCATATCAaTAAGCGGAGGAAGAGAAACCAACCAGGATTCCYTCAGTAACGGCGAGCGAAGTGGGAAGAGCTCAGG-CMGCCAATCTCC-GGCCGGTCGG-CGAATTGTGGTCTGGAGACGCCAACTGTCCTCGC-----CTGCTTCCCGGCCCGAAGTTGACCTGGAACGGCGCGTCagAGAGGGTGACAGTCCCGTAGGGCCTGGGAAGCGGGTGGACGTCATTTGGCGGTCGGCGAGTCGGGTTGTTTGGGATTGCAGCCCAAAGTGGGTGGTAAACTCCATCCAAAGCTAAaCAGCGGCACGAGACCGATAGCGAACAAGTACCTCCGTCTTGAAACACGGACCAAGGAGTGCAAGASGCGCGCGMGTC-TTGGGGTGTCGTCGGCGCACCGCGGACCGAGCCGTATGGTCACGCTGTGGCCGGCTTCGAGTCAGAGCGCACCTGTTGCGACCCGAAAGATGGTGAACTATGCCCGAGGAGGGTGAAGCCAGGGGAAACTCTGGTGGAAGCTCGTAGCGGTTCTGACGTGCAAATCGATCGTCGCACTTGGGTATAGGGGCGAAAGACTAATCGAACCATCTAGTAGCTGGTTCCCTCCGAAGTTTCCCTCAGGATAGCTGGAGCCGGGCAGTTTTATCGGGTAAAGCGAATGATTAGAGGTATCGGGGTCCGAGCGACCTCGACCTATTCTCAAACTTTAAATAGGTAAGG----TCGGG--CGGCTTGCTTGTGTGAAGCCGCACCGCGG----AATGCAGGGGCTCCTGGTGGGCCGTTTTTGGTAAGCAGAACCGGCGATGCGGGATGAACCGAACGGCGGGTTACGGTGCCGGAGTCGACGCTGAC-CAGAACCCAGGAAAGGTGTTGGTTGAT-CCAGACAGCAG   [896]
112Petrosia          TAGGTCGA-CCCGCTGAACTTAAGCATATCAATAAGCGGAGGAAGAGAAACCAACCAGGATTCCCTTAGTAACGGCGAGCGAAGTGGGAAGAGCTCAGG-CTGCCAATCTCC-GACCGGTCGG-TGAATTGTGGTCTGGAGACGCCAACTGTCCTTGC-----TTGCTTCCTGGCCCGAAGTTGACCTGGAATGGCGCGTCAGAGAGGGTGACAGTCCCGTAGGGCCTGGGAAGTGGGTGGATGTAATTTGGCGCTCAGCGAGTCGGGTTGTTTGGGAATGCAGCCCAAAGCGGGTGGTAAACTCCATCCAAAGCTAAACAGCGGCACGAGACCGATAGCGAACAAGTACCTCCGTCTTGAAACACGGACCAAGGAGTGCAAGAGGCGCGCGAGTC-TTGGGGTGTCGTCGGCGCACCGCGGACCGAGCCGTTCGGTCACGCTGTGGCTGGCTTCGAGTCAGAGCGCACCTGTTGCGACCCGAAAGATGGTGAACTATGCCCGAGGAGGGCGAAGCCAGGGGAAACTCTGGTGGAAGCTCGTAGCGGTTCTGACGTGCAAATCGATCGTCGCACTTGGGTATAGGGGCGAAAGACTAATCGAACCATCTAGTAGCTGGTTCCCTCCGAAGTTTCCCTCAGGATAGCTGGAGCCGAGCAGTTTTATCGGGTAAAGCGAATGATTAGAGGTATCGGGGTCCGAGTGACCTCGACCTATTCTCAAACTTTAAATAGGTAAGA----TCGGG--TGGCTTGCTCATGTGAAGCTGCACCGCGG----AATGCAGGGGCTCCTGGTGGGCCGTTTTTGGTAAGCAGAACCGGCGATGCGGGATGAACCGAACGGCGGGTTACGGTGCCGGAGTCGACGCTGAC-CAGAACCCAGGAAAGGTGTTGGTTGAT-CCAGACAGCAG   [896]
123Petros            TAGGTCGA-CCCGCTGAATTTAAGCATATCAATAAGCGGAGGAAGAGAAACCAACCAGGATTCCCTCAGTAACGGCGAGCGAAGTGGGAAGAGCTCAGG-CTGCCAATCTCC-GGCCGGTCGG-CGAATTGTGGTCTGGAGACGCCAACTGTCCTTGC-----TCGCTTCCTGGCCCGAAGTTGACCTGGAACGGCGCGTCAGAGAGGGTGACAGTCCCGTAGGGCCTGGGAAGCGGGTGGACGTCATTTGGCGCTCGGCGAGTCGGGTTGTTTGGGAATGCAGCCCAAAGTGGGTGGTAAACTCCATCCAAAGCTAAACAGCGGCACGAGACCGATAGCGAACAAGTACCTCCgTCTTGAA-CACGGACCAAGGAGTGCAAGAGGCGCGCGAGTC-TTGGGGTGTCGTCGGCGCACCGCGGACCGAGCCGTTCGGTCACGCTGTGGCCGGCTTCGAGTCAGAGCGCACCTGTTGCGACCCGAAAGATGGTGAACTATGCCCGAGGAGGGCGAAGCCAGGGGAAACTCTGGTGGAAGCTCGTAGCGGTTCTGACGTGCAAATCGATCGTCGCACTTGGGTATAGGGGCGAAAGACTAATCGAACCATCTAGTAGCTGGTTCCCTCCGAAGTTTCCCTCAGGATAGCTGGAGCCGAGCAGTTTTATCGGGTAAAGCGAATGATTAGAGGTATCGGGGTCCGAGAGACCTCGACCTATTCTCAAACTTTAAATAGGTAAGA----TCGGG--TGGCTTGCTCGTGTGAAGCCGCACCGTGG----AATGCAGGGGCTCCTGGTGGGCCGTTTTTGGTAAGCAGAACCGGCGATGCGGGATGAACCGAACGGCGGGTTACGGTGCCGGAGTCGACGCTGAC-CAGAACCCAGGAAAGGTGTTGGTTGAT-CCAGACAGCAG   [895]
;
END;


BEGIN CODONS;
	CODONPOSSET * CodonPositions = 
		N: 1-918;
	CODESET  * UNTITLED = Universal: all ;
END;


BEGIN ASSUMPTIONS;
	OPTIONS  DEFTYPE=unord PolyTcount=MINSTEPS ;
END;


BEGIN MacClade;
	Version 4.0  84;
	LastModified -920835308;
	FileSettings editor  '0' '0' '1' '1';
	Singles 000;
	Editor 0001100111111110010001001 '1' '12' Geneva '9' '168' '1' all;
	EditorPosition  '44' '3' '659' '1127';
	TreeWindowPosition  '46' '6' '667' '1102';
	ListWindow Characters closed Geneva '9' '50' '10' '273' '399' 000;
	ListWindow Taxa closed Geneva '9' '50' '10' '276' '490' 100000;
	ListWindow Trees closed Geneva '9' '50' '10' '276' '490' ;
	ListWindow TypeSets closed Geneva '9' '50' '10' '276' '490' ;
	ListWindow WtSets closed Geneva '9' '50' '10' '276' '490' ;
	ListWindow ExSets closed Geneva '9' '50' '10' '276' '490' ;
	ListWindow CharSets closed Geneva '9' '50' '10' '276' '490' ;
	ListWindow TaxSets closed Geneva '9' '50' '10' '276' '490' ;
	ListWindow CharPartitions closed Geneva '9' '50' '10' '276' '490' ;
	ListWindow CharPartNames closed Geneva '9' '50' '10' '276' '490' ;
	ListWindow WtSets closed Geneva '9' '50' '10' '276' '490' ;
	ChartWindowPosition  '52' '30' '638' '1092';
	StateNamesSymbols closed Geneva '9' '10' '50' '30' '148' '220';
	WindowOrder  Data;
	OtherSymbols &/ 00 ?-;
	Correlation  '0' '0' '1000' '0' '0' 10011010;
	Salmo 00000001;
	EditorFile  '2';
	ExportHTML _ MOSS  '100' 110000;
	PrettyPrint 10;
	EditorToolsPosition  '593' '27' '115' '165';
	TreeWindowProgram 10;
	TreeWindow 0000;
	Continuous  '0' '3' 1;
	Calculations 0000001;
	SummaryMode  '0' '0' 0;
	Charts  Geneva '9' (normal) 0010;
	NexusOptions  '0' '0' '50' 001011011;
	TipLabel  '1';
	TreeFont  Geneva '9' (normal);
	TreeShape  1.0 1.0 0100;
	TraceLabels 0101;
	ChartColors  '0' '0' '65535' '9' '0' 1;
	ChartBiggestSpot 1;
	ChartPercent 10;
	ChartBarWidth  '10' 1;
	ChartVerticalAxis 10101;
	ChartMinMax  '0';
	TraceAllChangesDisplay  '1' 1;
	BarsOnBranchesDisplay  '0' '0' '60000' '10000' '10000' '10000' '10000' '60000' '65000' '65000' '65000' '6' '1' 0000101;
	ContinuousBranchLabels 0;
	AllStatesBranchLabels 1;
	IndexNotation  '2' 1;
	PrintTree  10.00 '2' '2' '2' '2' '2' '2' '2' '2' '2' '2' '2' Geneva '9' (normal) Geneva '10' (normal) Geneva '9' (normal) Geneva '9' (normal) Geneva '9' (bold ) Geneva '9' (normal) Geneva '9' (normal) '0' '0' '0' '0' '0' '0' '0' '0' '0' '0' '0' '0' '0' '0' '0' '0' '0' '0' '0' '0' '0' '0' '0' '0' '0' '0' '0' '0' '0' '0' '1' '1' '1' '1' '1' '7579' '-39' '4' '-40' '0' '1' '2' '1' '8' '0' '0' '0' '2' 1000111000000000000100000111000;
	MatchChar 00 .;
	EntryInterpretation 01;
	ColorOptions 00;
	TreeTools  '0' '5' '4' '0' '10' '4' '0' 00100111111101110;
	EditorTools  '0' '0' '0' '1000' '0' '0' '6' '3' '0' 100000101110001;
	PairAlign  '2' '2' '3' '2' '1' '1' '2' '1' '3' 1010;
	BothTools  '1';
END;
