# Supplementary material for: Phylogenetic Relationships of the Marine Haplosclerida (Phylum Porifera) Employing Ribosomal (28S rRNA) and Mitochondrial (cox1, nad1) Gene Sequence Data
Source: PLoS One. 2011 Sep 13;6(9):e24344. doi: 10.1371/journal.pone.0024344 (PMC3172223; doi:10.1371/journal.pone.0024344)
Supplement: Dataset S2 — The final D3 alignment used for analysis. (NEX) [file pone.0024344.s007.nex]

#NEXUS 
[MacClade 4.06 registered to Grace McCormack, NUIM]


BEGIN DATA;
	DIMENSIONS  NTAX=59 NCHAR=518;
	FORMAT DATATYPE=DNA  MISSING=? GAP=- ;
MATRIX
[                                         10        20        30        40        50        60        70        80        90        100       110       120       130       140       150       160       170       180       190       200       210       220       230       240       250       260       270       280       290       300       310       320       330       340       350       360       370       380       390       400       410       420       430       440       450       460       470       480       490       500       510      ]
[                                         .         .         .         .         .         .         .         .         .         .         .         .         .         .         .         .         .         .         .         .         .         .         .         .         .         .         .         .         .         .         .         .         .         .         .         .         .         .         .         .         .         .         .         .         .         .         .         .         .         .         .        ]

13Niphates                       GCG-AAGCG-AGAGAGACGTGGGAGCCCGTCGGCGCACCGCGGACCGAGCCGTACGGTCACGCTGTGGCCGGCTTCGAGTCAGAGCGCACCTGTTGCGACCCGAAAGATGGTGAACTATGCCCGAGGAGGGTGAAGCCAGGGGAAACTCTGGTGGAAGCTCGTAGCGG-TTCTGACGTGCAAATCGATCGTCGCACTTGGGTATAGGGGCGAAAGACTAATCGAACCATCTAGTAGCTGGTTCCCTCCGAAGTTTCCCTCAGGATAGCTGGAGCCCGGGCAGTTTTATCGGGTAAAGCGAATGATTAGAGGTATCGGGGTCCGAGCGACCTCGACCTATTCTCAAACTTTAAATAGGTAAGCTTGCTTGTGTGAAGCCGCGCCAATGCAGGGGCTCCTGGTGGGCCGTTTTTGGTAAGCAGAACCGGCGATGCGGGATGAACCGAACGGCGGGTTACGGTGCCGGAGTCGACGCTGAT-CAGAACCCAGGAAAGGTGTTGGT-GAT-CCT-ACaGcMG   [511]
69Chooperi                       GCG-AAGCG-AGAGAGACGTGGGAGCCCGTCGGCGCACCGCGGACCGAGCCGTACGGTCACGCTGTGGCCGGCTTCGAGTCAGAGCGCACCTGTTGCGACCCGAAAGATGGTGAACTATGCCCGAGGAGGGTGAAGCCAGGGGAAACTCTGGTGGAAGCTCGTAGCGG-TTCTGACGTGCAAATCGATCGTCGCACTTGGGTATAGGGGCGAAAGACTAATCGAACCATCTAGTAGCTGGTTCCCTCCGAAGTTTCCCTCAGGATAGCTGGAGCCCGGGCAGTTTTATCGGGTAAAGCGAATGATTAGAGGTATCGGGGTCCGAGCGACCTCGACCTATTCTCAAACTTTAAATAGGTAAGCTTGCTTGTGTGAAGCCGCGCCAATGCAGGGGCTCCTGGTGGGCCGTTTTTGGTAAGCAGAACCGGCGATGCGGGATGAACCGAACGGCGGGTTACGGTGCCGGAGTCGACGCTGAT-CAGAACCCAGGAAAGGTGTTGGTTGAT-CCTGACAGCAG   [513]
Niphates_erecta_D12              GCG-AAGTG-AGAGAATCGCGGGAGCCCGTCGGTGCACCGCGGACCGAGCCGTGCGGTCACGCTGTGGCCGGCTTCGAGTCAGAGCGCGCCTGTTGCGACCCGAAAGATGGTGAACTATGCCCGAGGAGGGTGAAGCCAGGGGAAACTCTGGTGGAAGCTCGTAGCGG-TTCTGACGTGCAAATCGATCGTCGCACTTGGGTATAGGGGCGAAAGACTAATCGAACCATCTAGTAGCTGGTTCCCTCCGAAGTTTCCCTCAGGATAGCTGGAGCCCGGGCAGTTTTATCGGGTAAAGCGAATGATTAGAGGTATCGGGGTCCGAGCGACCTCGACCTATTCTCAAACTTTAAATAGGTAAGCTTGCTTGCGTGAAGCCACTCCAATGCAGGGGCTCCTGGTGGGCCGTTTTTGGTAAGCAGAACCGGCGATGCGGGATGAACCGAACGGCGGGTTACGGTGCCGGAGTTGACGCTGAT-CAGAACCCAGGAAAGGTGTTGGTTGAT-CTAGACAGCAG   [513]
114Cribosp                       GCG-AAGCG-AGAGAAACGCGGGAGCCCGTCGGCGCACCGTGGACCGAGCCGTGTGGTCACGCTGTGGCCGGCTTCGAGTCAGAGCGCACCTGTTGCGACCCGAAAGATGGTGAACTATGCCCGAGGAGGGTGAAGCCAGGGGAAACTCTGGTGGAAGCTCGTAGCGG-TTCTGACGTGCAAATCGATCGTCGCACTTGGGTATAGGGGCGAAAGACTAATCGAACCATCTAGTAGCTGGTTCCCTCCGAAGTTTCCCTCAGGATAGCTGGAGCCCGGGCAGTTTTATCGGGTAAAGCGAATGATTAGAGGTATCGGGGTCCGAGCGACCTCGACCTATTCTCAAACTTTAAATAGGTAAGCTTGCTTGTGTGAAGCCGCGCCAATGCAGGGGCTCCTGGTGGGCCGTTTTTGGTAAGCAGAACCGGCGATGCGGGATGAACCGAACGGCGGGTTACGGTGCCGGAGTTGACGCTGAT-CAGAACCCAGGAAAGGTGTTGGTTGAT-CCAGACAGCAG   [513]
Aviridis                         GCG-AAGTG-AGAGATTTGCGGGAGCCCGTCGGTGCACCGCGGACCGAGCCGTTCGGTCACGCTGTGGCCGGCTTCGAGTCAGAGCGCGTCTGTTGCGACCCGAAAGATGGTGAACTATGCCCGAGGAGGGTGAAGCCAGGGGAAACTCTGGTGGAAGCTCGTAGCGG-TTCTGACGTGCAAATCGATCGTCGCACTTGGGTATAGGGGCGAAAGACTAATCGAACCATCTAGTAGCTGGTTCCCTCCGAAGTTTCCCTCAGGATAGCTGGAGCCCGGGCAGTTTTATCGGGTAAAGCGAATGATTAGAGGTATCGGGGTCCGAGCGACCTCGACCTATTCTCAAACTTTAAATAGGTAAGCTTGCTTGCGTGAAGCCACTCCAATGCAGGGGCTCCTGGTGGGCCGTTTTTGGTAAGCAGAACCGGCGATGCGGGATGAACCGAACGGCGGGTTACGGTGCCGGAGTTGACGCTGAT-CAGAACCCAGGAAAGGTGTTGGTTGAT-CTAGACAGCAG   [513]
Acompressa                       GCG-AAGTG-AGAGAATCGCGGGAGCCCGTCGGTGCACCGCGGACCGAGCCGTGCGGTCACGCTGTGGCCGGCTTCGAGTCAGAGCGCGCCTGTTGCGACCCGAAAGATGGTGAACTATGCCCGAGGAGGGTGAAGCCAGGGGAAACTCTGGTGGAAGCTCGTAGCGG-TTCTGACGTGCAAATCGATCGTCGCACTTGGGTATAGGGGCGAAAGACTAATCGAACCATCTAGTAGCTGGTTCCCTCCGAAGTTTCCCTCAGGATAGCTGGAGCCCGGGCAGTTTTATCGGGTAAAGCGAATGATTAGAGGTATCGGGGTCCGAGCGACCTCGACCTATTCTCAAACTTTAAATAGGTAAGCTTGCTTGCGTGAAGCCACTCCAATGCAGGGGCTCCTGGTGGGCCGTTTTTGGTAAGCAGAACCGGCGATGCGGGATGAACCGAACGGCGGGTTACGGTGCCGGAGTTGACGCTGAT-CAGAACCCAGGAAAGGTGTTGGTTG----TGTACAGCAG   [510]
123Petros                        GCA-AAGCG-AGAGAGACGCGGGAGCCCGTCGGCGCACCGCGGACCGAGCCGTTCGGTCACGCTGTGGCCGGCTTCGAGTCAGAGCGCACCTGTTGCGACCCGAAAGATGGTGAACTATGCCCGAGGAGGGCGAAGCCAGGGGAAACTCTGGTGGAAGCTCGTAGCGG-TTCTGACGTGCAAATCGATCGTCGCACTTGGGTATAGGGGCGAAAGACTAATCGAACCATCTAGTAGCTGGTTCCCTCCGAAGTTTCCCTCAGGATAGCTGGAGCCCGGGCAGTTTTATCGGGTAAAGCGAATGATTAGAGGTATCGGGGTCCGAGAGACCTCGACCTATTCTCAAACTTTAAATAGGTAAGCTTGCTCGTGTGAAGCCGCACCAATGCAGGGGCTCCTGGTGGGCCGTTTTTGGTAAGCAGAACCGGCGATGCGGGATGAACCGAACGGCGGGTTACGGTGCCGGAGTCGACGCTGAC-CAGAACCCAGGAAAGGTGTTGGTTGAT-CCAGACAGCAG   [513]
16Pethoek                        GCA-AAGCG-AGAGAGACGCGGGAGCCCGTCGGCGCACCGCGGACCGAGCCGTTTGGTCACGCTGTGGCCGGCTTCGAGTCAGAGCGCACCTGTTGCGACCCGAAAGATGGTGAACTATGCCCGAGGAGGGCGAAGCCAGGGGAAACTCTGGTGGAAGCTCGTAGCGG-TTCTGACGTGCAAATCGATCGTCGCACTTGGGTATAGGGGCGAAAGACTAATCGAACCATCTAGTAGCTGGTTCCCTCCGAAGTTTCCCTCAGGATAGCTGGAGCCCGGGCAGTTTTATCGGGTAAAGCGAATGATTAGAGGTATCGGGGTCCGAGCGACCTCGACCTATTCTCAAACTTTAAATAGGTAAGCTTGCTCGTGTGAAGCCGCACCAATGCAGGGGCTCCTGGTGGGCCGTTTTTGGTAAGCAGAACCGGCGATGCGGGATGAACCGAACGGCGGGTTACGGTGCCGGAGTCGACGCTGAC-CAGAACCCAGGAAAGGTGTTGGTTGAT-CCAGACAGCAG   [513]
112Petrosia                      GCA-AAGCG-AGAGAGACGCGGGAGCCCGTCGGCGCACCGCGGACCGAGCCGTTCGGTCACGCTGTGGCTGGCTTCGAGTCAGAGCGCACCTGTTGCGACCCGAAAGATGGTGAACTATGCCCGAGGAGGGCGAAGCCAGGGGAAACTCTGGTGGAAGCTCGTAGCGG-TTCTGACGTGCAAATCGATCGTCGCACTTGGGTATAGGGGCGAAAGACTAATCGAACCATCTAGTAGCTGGTTCCCTCCGAAGTTTCCCTCAGGATAGCTGGAGCCCGGGCAGTTTTATCGGGTAAAGCGAATGATTAGAGGTATCGGGGTCCGAGTGACCTCGACCTATTCTCAAACTTTAAATAGGTAAGCTTGCTCATGTGAAGCTGCACCAATGCAGGGGCTCCTGGTGGGCCGTTTTTGGTAAGCAGAACCGGCGATGCGGGATGAACCGAACGGCGGGTTACGGTGCCGGAGTCGACGCTGAC-CAGAACCCAGGAAAGGTGTTGGTTGAT-CCAGACAGCAG   [513]
91Niphates                       GCG-AAGCG-AGAGAAACGCGGGAGCCCGTCGGCGCACCGTGGACCGAGCCGTGCGGTCACGCTGTGGCCGGCTTCGAGTCAGAGCGCACCTGTTGCGACCCGAAAGATGGTGAACTATGCCCGAGGAGGGCGAAGCCAGGGGAAACTCTGGTGGAAGCCCGTAGCGG-TTCTGACGTGCAAATCGATCGTCGCACTTGGGTATAGGGGCGAAAGACTAATCGAACCATCTAGTAGCTGGTTCCCTCCGAAGTTTCCCTCAGGATAGCTGGAGCCCGGGCAGTTTTATCGGGTAAAGCGAATGATTAGAGGTATCGGGGTCCGAGCGACCTCGACCTATTCTCAAACTTTAAATAGGTAAGCTTGCTTGCGTGAAGCCGCTCCAATGCAGGGGCTCCTGGTGGGCCGTTTTTGGTAAGCAGAACCGGCGATGCGGGATGAACCGAACGGCGGGTTACGGTGCCGGAGTTGACGCTGAT-CAGAACCCAGGAAAGGTGTTGGTTGAT-CCAGACAGCAG   [513]
74Aingens                        GCG-AAGCG-AGAGAGACGCGGGATCCCGTCGGCGCACCGCGGACCGAGCCGTATGGTCACGCTGTGGCCGGCTTCGAGTCAGAGCGCACCTGTTGCGACCCGAAAGATGGTGAACTATGCCCGAGGAGGGTGAAGCCAGGGGAAACTCTGGTGGAAGCTCGTAGCGG-TTCTGACGTGCAAATCGATCGTCGCACTTGGGTATAGGGGCGAAAGACTAATCGAACCATCTAGTAGCTGGTTCCCTCCGAAGTTTCCCTCAGGATAGCTGGAGCCCGGGCAGTTTTATCGGGTAAAGCGAATGATTAGAGGTATCGGGGTCCGAGCGACCTCGACCTATTCTCAAACTTTAAATAGGTAAGCTTGCTTGTGTGAAGCCGCACCAATGCAGGGGCTCCTGGTGGGCCGTTTTTGGTAAGCAGAACCGGCGATGCGGGATGAACCGAACGGCGGGTTACGGTGCCGGAGTCGACGCTGAC-CAGAACCCAGGAAAGGTGTTGGTTGAT-CCAGACAGCAG   [513]
Acanthoash                       GCG-AAGCG-AGAGAGACGCGGGAGCCCGTCGGCGCACCGCGGACCGAGCCGTATGGTCACGCTGTGGCCGGCTTCGAGTCAGAGCGCACCTGTTGCGACCCGAAAGATGGTGAACTATGCCCGAGGAGGGTGAAGCCAGGGGAAACTCTGGTGGAAGCTCGTAGCGG-TTCTGACGTGCAAATCGATCGTCGCACTTGGGTATAGGGGCGAAAGACTAATCGAACCATCTAGTAGCTGGTTCCCTCCGAAGTTTCCCTCAGGATAGCTGGAGCCCGGGCAGTTTTATCGGGTAAAGCGAATGATTAGAGGTATCGGGGTCCGAGCGACCTCGACCTATTCTCAAACTTTAAATAGGTAAGCTTGCTTGTGTGAAGCCGCACCAATGCAGGGGCTCCTGGTGGGCCGTTTTTGGTAAGCAGAACCGGCGATGCGGGATGAACCGAACGGCGGGTTACGGTGCCGGAGTCGACGCTGAC-CAGAACCCAGGAAAGGTGTTGGTTGAT-CCAGACAGCAG   [513]
Nolemda                          GCG-AAGCG-AGAGAAACGCGGGAGCCCGTCGGCGCACCGTGGACCGAGCCGTGTGGTCACGCTGTGGCCGGCTTCGAGTCAGAGCGCACCTGTTGCGACCCGAAAGATGGTGAACTATGCCCGAGGAGGGTGAAGCCAGGGGAAACTCTGGTGGAAGCTCGTAGCGG-TTCTGACGTGCAAATCGATCGTCGCACTTGGGTATAGGGGCGAAAGACTAATCGAACCATCTAGTAGCTGGTTCCCTCCGAAGTTTCCCTCAGGATAGCTGGAGCCCGGGCAGTTTTATCGGGTAAAGCGAATGATTAGAGGTATCGGGGTCCGAGCGACCTCGACCTATTCTCAAACTTTAAATAGGTAAGCTTGCTTGTGTGAAGCCGCGCCAATGCAGGGGCTCCTGGTGGGCCGTTTTTGGTAAGCAGAACCGGCGATGCGGGATGAACCGAACGGCGGGTTACGGTGCCGGAGTTGACGCTGAT-CAGAACCCAGGAAAGGTGTTGGTTGAT-CCAGACAGNNN   [513]
Pachych                          GCG-AAGCG-AGAGAAACGCGGGAGCCCGTCGGCGCACCGTGGACCGAGCCGTGTGGTCACGCTGTGGCCGGCTTCGAGTCAGAGCGCACCTGTTGCGACCCGAAAGATGGTGAACTATGCCCGAGGAGGGTGAAGCCAGGGGAAACTCTGGTGGAAGCTCGTAGCGG-TTCTGACGTGCAAATCGATCGTCGCACTTGGGTATAGGGGCGAAAGACTAATCGAACCATCTAGTAGCTGGTTCCCTCCGAAGTTTCCCTCAGGATAGCTGGAGCCCGGGCAGTTTTATCGGGTAAAGCGAATGATTAGAGGTATCGGGGTCCGAGCGACCTCGACCTATTCTCAAACTTTAAATAGGTAAGCTTGCTTGTGTGAAGCCGCGCCAATGCAGGGGCTCCTGGTGGGCCGTTTTTGGTAAGCAGAACCGGCGATGCGGGATGAACCGAACGGCGGGTTACGGTGCCGGAGTTGACGCTGAT-CAGAACCCAGGAAAGGTGTTGGTTGAT-CCAGACANNNN   [513]
Amphimedon_compressa_D3_D02      GCG-AAGTG-AGAGAATCGCGGGAGCC-GTCGGTGCACCGCGGACCGAGCCGTGCGGTCACGCTGTGGCCGGCTTCGAGTCAGAGCGCGCCTGTTGCGACCCGAAAGATGGTGAACTATGCCCGAGGAGGGTGAAGCCAGGGGAAACTCTGGTGGAAGCTCGTAGCGG-TTCTGACGTGCAAATCGATCGTCGCACTTGGGTATAGGGGCGAAAGACTAATCGAACCATCTAGTAGCTGGTTCCCTCCGAAGTTTCCCTCAGGATAGCTGGAGCCCGGGCAGTTTTATCGGGTAAAGCGAATGATTAGAGGTATCGGGGTCCGAGCGACCTCGACCTATTCTCAAACTTTAAATAGGTAAGCTTGCTTGCGTGAAGCCACTCCAATGCAGGGGCTCCTGGTGGGCCGTTTTTGGTAAGCAGAACCGGCGATGCGGGATGAACCGAACGGCGGGTTACGGTGCCGGAGTTGACGCTGAT-CAGAACCCAGGAAAGGTGTTGGTTGAT-CTAGACAGCAG   [512]
17Aviridis                       GCG-AAGCG-AGAGCGTCGCGGGAGCCTGTCGGCGCACCGCGAACCGAGCCGTGTGGTCACGCTGTGGCCGGCTTCGAGTCAGAGCGCATCTGTTGCGACCCGAAAGATGGTGAACTATGCCCGAGGAGGGCGAAGCCAGGGGAAACTCTGGTGGAAGCTCGTAGCGG-TTCTGACGTGCAAATCGATCGTCGCACTTGGGTATAGGGGCGAAAGACTAATCGAACCATCTAGTAGCTGGTTCCCTCCGAAGTTTCCCTCAGGATAGCTGGAGCCCGCGCAGTTTCATCGGGTAAAGCGAATGATTAGAGGTATCGGGGTCCGAGAGACCTCGACCTATTCTCAAACTTTAAATAGGTGAGCTTTCTCAAGTGAAGCCGTGCCAATGCAGGGGCTCCTGGTGGGCCGTTTTTGGTAAGCAGAACCGGCGATGCGGGATGAACCGAACGGCGGGTTACGGTGCCGGAGTCGACGCTGAT-GAGACACCACGAAAGGTGTTGGTTGAT-CCAGACAGCAG   [513]
G146_Amphimedon_paraviridis      GCG-AAGTG-AGAGATTCGCGGGAGCCCGTCGGTGCACCGCGGACCGAGCCGTTCGGTCACGCTGTGGCCGGCTTCGAGTCAGAGCGCGTCTGTTGCGACCCGAAAGATGGTGAACTATGCCCGAGGAGGGTGAAGCCAGGGGAAACTCTGGTGGAAGCTCGTAGCGG-TTCTGACGTGCAAATCGATCGTCGCACTTGGGTATAGGGGCGAAAGACTAATCGAACCATCTAGTAGCTGGTTCCCTCCGAAGTTTCCCTCAGGATAGCTGGAGCCCGGGCAGTTTTATCGGGTAAAGCGAATGATTAGAGGTATCGGGGTCCGAGCGACCTCGACCTATTCTCAAACTTTAAATAGGTAAGCTTGCTTGCGTGAAGCCACTCCAATGCAGGGGCTCCTGGTGGGCCGTTTTTGGTAAGCAGAACCGGCGATGCGGGATGAACCGAACGGCGGGTTACGGTGCCGGAGTTGACGCTGAT-CAGAACCCAGGAAAGGTGTTGGTTGAT-CTAGACAGCAG   [513]
MIIG0256_Haliclona_fibulata??    GCG-AAGCG-AGAGAAACGCGGGAGCCCGTCGGCGCACCGTGGACCGAGCCGTGTGGTCACGCTGTGGCCGGCTTCGAGTCAGAGCGCACCTGTTGCGACCCGAAAGATGGTGAACTATGCCCGAGGAGGGTGAAGCCAGGGGAAACTCTGGTGGAGGCTCGTAGCGG-TTCTGACGTGCAAATCGATCGTCGCACTTGGGTATAGGGGCGAAAGACTAATCGAACCATCTAGTAGCTGGTTCCCTCCGAAGTTTCCCTCAGGATAGCTGGAGCCCGGGCAGTTTTATCGGGTAAAGCGAATGATTAGAGGTATCGGGGTCCGAGCGATCTCGACCTATTCTCAAACTTTAAATAGGTAAGCTTGCTTATGTGAAGCCGCGCCAATGCAGGGGCTCCTAGTGGGCCGTTTTTGGTAAGCAGAACCGGCGATGCGGGATGAACCGAACGGCGGGTTACGGTGCCGGAGTTGACGCTGAT-CAGAACCCAGGAAAGGTGTTGGTTGAT-CCAGACAGCAG   [513]
Haliclona_walentinae_D3_B05      GCG-AAGCG-AGAGAAACGCGGGAGCCTGTCGGCGCACCGTGGACCGAGCCGTGTGGTCACGCTGTGGCCGGCTTCGAGTCAGAGCGCACCTGTTGCGACCCGAAAGATGGTGAACTATGCCCGAGGAGGGCGAAGCCAGGGGAAACTCTGGTGGAAGCTCGTAGCGG-TTCTGACGTGCAAATCGATCGTCGCACTTGGGTATAGGGGCGAAAGACTAATCGAACCGTCTAGTAGCTGGTTCCCTCCGAAGTTTCCCTCAGGATAGCTGGAGCCCGGGCAGTTTTATCGGGTAAAGCGAATGATTAGAGGTATCGGGGTCCGAGCGACCTCGACCTATTCTCAAACTTTAAATAGGTAAGCTTGCTTGCGTGAAGCCGCTCCAATGCAGGGGCTCCTGGTGGGCCGTTTTTGGTAAGCAGAACCGGCGATGCGGGATGAACCGAACGGCGGGTTACGGTGCCGGAGTTGACGCTGAT-CAGAACCCAGGAAAGGTGTTGGTTGAT-CCAGACAGCAG   [513]
MIIG0252_Chalinula_limbata       GCG-AAGTG-AGAGGGATGCGAGAGCCCCGAGGCACATCGCTGGCCGAGCCGTATGGTCACGTTGTGGCCGGTTTCGAGTGCGAGCGTATCTGTTGCGACCCGAAAGATGGTGAACTATGCCTGAGGAGGGTGAAGCCAGAGGAAACTCTGGTGGAGGCCCGTAGCGG-TTCTGACGTGCAAATCGATCGTCGCACTTGGGTATAGGGGCGAAAGACTAATCGAACCATCTAGTAGCTGGTTCCCTCCGAAGTTTCCCTCAGGATAGCTGGAGCTCGTGCAGTTTCGTCGGGTAAAGCGAATGATTAGAGGTTTCGGGGTTGAAAGGGCCTCGCCCTATTCTCAAACTTTAAATCGGCGAGCTTGCCTGCCGGAAGACACTCCAATGCAGGGGCTCCATGTGGGCCGTTTTTGGTAAGCAGAACCGGCGATGCGGGATGAACCGAACGCTGGGCTATGGCGCCGGAGTCGACGCTGAG-CAGATACCAGGAAAGGTGTTGGTTGAT-CCAGACAGCAG   [513]
G185_Tabulocalyx_pedunculatus    GCG-AAGTG-AGAGGGGTGCGAGAGCCCCTGGGCGCATCGCGAACCGAGCCTTGTGGTCACGCCGTGGCCGGCTTCGAGTGGGAGCGTGCCTGTTGCGACCCGAAAGATGGTGAACTATGCCCGAGCAGGGCGAAGCCAGGGGAAACTCTGGTGGAGGCCCGCAGCGG-TTCTGACGTGCAAATCGATCGTGAGACTTGGGTATAGGGGCGAAAGACTAATCGAACCGTCTAGTAGCTGGTTCCCTCCGAAGTTTCCCTCAGGATAGCTGGAGCCTGTTCAGTTTCGTCGGGTAGAGCGAATGATTAGAGGTATCGGGGACGAAATGTCCTCGACCTATTCTCAAACTTCGAATGGGCGAGCTTGCCTAGCGGAAGGGTCCGAAATGAATGGGCTCTCGGTGGGCCGTTTTTGGTAAGCAGAACCGGCGATGCGGGATGAACCGAACGTCGGGCTAAGGCGCCGGAGTCGACGCTGAA-CAGACACCACAAAAGGTGTTGGTTGAT-CCAGACAGCAG   [513]
Aka_sp_D3_A09                    GCA-GAGTG-AGAGATTGGGGAGAGCCGCGGGGCGCATCACCGACCGAGCCGTGCGGTCACGCTGTGGCCGGCTTCGAGTCAGAGCGTACCTGTTGCGACCCGAAAGATGGTGAACTATGCCCGAGGAGGATGAAGCCAGAGGAAACTCTGGTGGAGGTCCGCAGCGG-TTCTGACGTGCAAATCGATCGTCGCACTTGGGTATAGGGGCGAAAGACTAATCGAACCATCTAGTAGCTGGTTCCCTCCGAAGTTTCCCTTAGGATAGCTGGAGCCCGGTCAGTTTCGTCGGGTAAAGCGAATGATTAGAGGTATCGGGGTCGAAATGACCTCGACCTATTCTCAAACTTTAAATCGGCGAGTTTCCAACCGTGAAGCGCGTCGAATGCAGGGGTTCCTAGTGGGCCGTTTTTGGTAAGCAGAACCGGCGATGCGGGATGAACCGAAAGCCGGGTTACGGTGCCGGAGTGGACGCTGATTCAGATCCCAGGAAAGGTGTTGGTTGAT-CCAGACAGCAG   [514]
Akacoral                         GCA-GAGTG-AGAG-TTGGGGAGAGCCGCGGGGCGCATCACCGACCGAGCCGTGCGGTCACGCTGTGGCCGGCTTCGAGTCAGAGCGTACCTGTTGCGACCCGAAAGATGGTGAACTATGCCCGAGGAGGATGAAGCCAGAGGAAACTCTGGTGGAGGTCCGCAGCGG-TTCTGACGTGCAAATCGATCGTCGCACTTGGGTATAGGGGCGAAAGACTAATCGAACCATCTAGTAGCTGGTTCCCTCCGAAGTTTCCCTTAGGATAGCTGGAGCCCGGTCAGTTTCGTCGGGTAAAGCGAATGATTAGAGGTATCGGGGTCGAAATGACCTCGACCTATTCTCAAACTTTAAATCGGCGAGTTTCCAACCGTGAAGCGCGTCGAATGCAGGGGTTCCTAGTGGGCCGTTTTTGGTAAGCAGAACCGGCGATGCGGGATGAACCGAAAGCCGGGTTACGGTGCCGGAGTGGACGCTGATTCAGATCCCAGGAAAGGTGTTGGTTGAT-CCAGACAGCAG   [513]
99Amucosum                       GCA-GAGCG-AGAG-TTGGGGAGAGCCGCGGGGCGCATCACCGACCGAGCCGTGCGGTCACGCTGTGGCCGGCTTCGAGTCAGAGCGTACCTGTTGCGACCCGAAAGATGGTGAACTATGCCCGAGGAGGATGAAGCCAGAGGAAACTCTGGTGGAGGTCCGCAGCGG-TTCTGACGTGCAAATCGATCGTCGCACTTGGGTATAGGGGCGAAAGACTAATCGAACCATCTAGTAGCTGGTTCCCTCCGAAGTTTCCCTTAGGATAGCTGGAGCCCGGTCAGTTTCGTCGGGTAAAGCGAATGATTAGAGGTATCGGGGTCGAAATGACCTCGACCTATTCTCAAACTTTAAATCGGCGAGTTTCCAACCGTGAAGCGCGTCGAATGCAGGGGTTCCTAGTGGGCCGTTTTTGGTAAGCAGAACCGGCGATGCGGGATGAACCGAAAGCCGGGTTACGGTGCCGGAGTGGACGCTGATTCAGATCCCAGGAAAGGTGTTGGTTGAT-CCAGACAGCAG   [513]
109Oceanapia                     GCG-CAGTG-AGAGCTGCGCGAGAGCCTTGCGGCGCATCGCGGACCGAGCCGTGTGACCGCGCTGCGGTCGGCTTCGAGTGGGAGCGTGCCTGTTGCGACCCGAAAGATGGTGAACTATGCCCGAGGAGGGCGAAGCCAGAGGAAACTCTGGTGGAGGCCCGCAGCGG-TTCTGACGTGCAAATCGATCGTCGCACTTGGGTATAGGGGCGAAAGACTAATCGAACCGTCTAGTAGCTGGTTCCCTCCGAAGTTTCCCTCAGGATAGCTGGAGCC-GTGCAGTTTCGTCGGGTAAAGCGAATGATTAGAGGCATCGGGGTCGAAAGGATCTCGACCTATTCTCAAACTTTGAATCGGCGAGCTTGCCGGCGGGAAGGACGA--AATGCAGTGGCTCCCAGTGGGCCGTTTTTGGTAAGCAGAACCGGCGATGCGGGATGAACCGAACGTCGGGCTAAGGCGCCGGAGTCGACGCTGACCCAGACACCATGAAAGGTGTTGGTTGAT-CTAGACAGCAG   [511]
Aqueens                          GC--AAGTG-TCGGGGGCGCGAGAACCCTGGGGTGCATCGCGGACCGAGTCGC--GGTCACGCCGTGGCCGGCTTCGAGTGGGAGCGCGTCTGTTGCGACCCGAAAGATGGTGAACTATGCCCGAGAAGGGCGAAGCCAGAGGAAACTCTGGTGGAGGCCCGCAGCGG-TTCTGACGTGCAAATCGATCGTGCGACTTGGGTATAGGGGCGAAAGACTAATCGAACCGTCTAGTAGCTGGTTCCCTCCGAAGTTTCCCTCAGGATAGCTGGAGCCCGTGCGGTTTCGTCGGGTAAAGCGAATGATTAGAGGTATCGGGGCCGAAATGGCCTCGACCTATTCTCAAACTTTGAATCGGCGAGCTTTCCGGACGGAAGGCGGG--AACGCGGTGGCTCTAGGTGGGCCGTTTTTGGTAAGCAGAACCGGCGATGCGGGATGAACCGAAAGTCGGGATAAGGCGCCGGAGTCGACGCTGAC-CAGACACCACAAAAGGTGTTGGTTGAT-CCAGACAGCAG   [508]
Haliclona_vermeuleni_D3_B12      GC--AAGTG-TCGGGGGCGCGAGAACCCCGGGGTGCATCGCGGACCGAGTCGC--GGTCACGCAGTGGCCGGCTTCGAGTGGGAGCGCGTCTGTTGCGACCCGAAAGATGGTGAACTATGCCCGAGAAGGGCGAAGCCAGAGGAAACTCTGGTGGAGGCCCGCAGCGG-TTCTGACGTGCAAATCGATCGTGCGACTTGGGTATAGGGGCGAAAGACTAATCGAACCGTCTAGTAGCTGGTTCCCTCCGAAGTTTCCCTCAGGATAGCTGGAGCCCGTGCGGTTTCGTCGGGTAAAGCGAATGATTAGAGGTATCGGGGCCGAAATGGCCTCGACCTATTCTCAAACTTTGAATCGGCGAGCTTTCCCGACGGAAGGCGGG--AACGCGGTGGCTCTAGGTGGGCCGTTTTTGGTAAGCAGAACCGGCGATGCGGGATGAACCGAAAGTCGGGATAAGGCGCCGGAGTCGACGCTGAC-CAGACACCACAAAAGGTGTTGGTTGAT-CCAGACAGCAG   [508]
Xcamina                          GCG-AAGTG-AGAGGGGTGCGAGAGCCGAAGGGCGCATCGCAAACCGAGCCTTC-GGTCACGCCGTGGCCGGCTTCGAGCTAGAGCGTACACGTTGSGACCCGAAAGATGGTGAACTATGCCTGAGTAGGTTGAGGCCAGAGGAAACTCTGGTGGAGGCCCGCAGCGG-TTCTGACGTGCAAATCGATCGTCGCACTTGGGTATAGGGGCGAAAGACTAATCGAACCRTCTAGTAGCTGGTTCCCTCCGAAGTTTCCCTCAGGATAGCTGGAGCC-GTTCAGTTTCGTCGGGTAAAGCGAATGATTAGAGGTATCGGGGTCGAAAGGACCTCGACCTATTCTCAAACTTTGAATCGGCGAGCTTGCCTGCGGGAAGGTCCCTGAATGAAAAGGCTCCTGGTGGGCCGTTTTTGGTAAGCAGAACCGGCGATGCGGGATGAACCGAAAGTCGGGCTAAGGCGCCGGAGTCGACGCTGAGTTAGATCCCATGAAAGGTGTTGGTTGAT-CCAGACAGCAG   [512]
Xsubtriang                       GCG-AAGTG-AGAGGGGTGCGAGAGCCCCGTGGCGCATCGCTGGCCGAGCCGTATGGTCACGCTGTGGCCGGTTTCGAGTGCGAGCGTATCTGTTGCGACCCGAAAGATGGTGAACTATGCCTGAGGAGGGTGAAGCCAGAGGAAACTCTGGTGGAGGCCCGTAGCGG-TTCTGACGTGCAAATCGATCGTCGCACTTGGGTATAGGGGCGAAAGACTAATCGAACCATCTAGTAGCTGGTTCCCTCCGAAGTTTCCCTCAGGATAGCTGGAGCTCGTGCAGTTTCGTCGGGTAAAGCGAATGATTAGAGGTATCGGGGTTGAAAGGACCTCGACCTATTCTCAAACTTTAAATCGGCGAGCTTTCCTACCGGAAGACGTCCCAATGCAGGGGCTCCATGTGGGCCGTTTTTGGTAAGCAGAACCGGCGATGCGGGATGAACCGAACGTTGGGCTATGGCGCCGGAGTCGACGCTGAG-CAGATACCAGGAAAGGTGTTGGTTGAT-CCAGACAGCAG   [513]
102Hali                          GCG-AAGTG-AGAGGGGTGCGAGAGCCTTGCGGCGCATCGCTGGCCGAACCGTACGGTCACGCTGTGGCCGGTTTCGAGTGCGAGCGTATCTGTTGCGACCCGAAAGATGGTGAACTATGCCTGAGGAGGGTGAAGCCAGAGGAAACTCTGGTGGAGGCCCGTAGCGG-TTCTGACGTGCAAATCGATCGTCGCACTTGGGTATAGGGGCGAAAGACTAATCGAACCATCTAGTAGCTGGTTCCCTCCGAAGTTTCCCTCAGGATAGCTGGAGCTCGTGCAGTTTCGTCGGGTAAAGCGAATGATTAGAGGTATCGGGGTTGAAAGGACCTCGACCTATTCTCAAACTTTCAATCGGCGAGCTTTCCTACCGGAAGACGTCCCAATGCAGGGGCTCCATGTGGGCCGTTTTTGGTAAGCAGAACCGGCGATGCGGGATGAACCGAACGTCGGGCTATGGTGCCGGAGTCGACGCTGAG-CAGATACCAGGAAAGGTGTTGGTTGAT-CCAGACAGCAG   [513]
133Cramosa                       GCG-AAGTG-AGAGGGGTGCGAGAGCCCCGAGGCGCATCGCTGGCCGAGCCGTATGGTCACGCTGTGGCCGGTTTCGAGTGCGAGCGTATCTGTTGCGACCCGAAAGATGGTGAACTATGCCTGAGGAGGGTGAAGCCAGAGGAAACTCTGGTGGAGGCCCGTAGCGG-TTCTGACGTGCAAATCGATCGTCGCACTTGGGTATAGGGGCGAAAGACTAATCGAACCATCTAGTAGCTGGTTCCCTCCGAAGTTTCCCTCAGGATAGCTGGAGTTTGTGCAGTTTCGTCGGGTAAAGCGAATGATTAGAGGTATCGGGGTTGAAAGGGCCTCGCCCTATTCTCAAACTTTAAATCGGCGAGCTTGCCTACCGGAAGGCATCCCAATGCAGGGGCTCCATGTGGGCCGTTTTTGGTAAGCAGAACCGGCGATGCGGGATGAACCGAACGTTGGGCTATGGCGCCGGAGTCGACGCTAAG-CAGATACCAGGAAAGGTGTTGGTTGAT-CTAGACAGCAG   [513]
Hxena                            ACG-AAGTG-AGAGGGATGCGAGAGCCCCGAGGCGCATCGCTGGCCGAGCCGTATGGTCACTTTGTGGCCGGTTTCGAGTGCGAGCKTATCTGTTGCGACCCGAAAGATGKTGAACTATGCCTGAGGA-GGTGAAGCCAGAGGAAATTYTGGTGGAGGCCCGTAGCGG-TTCTGACGTGCAAATCGATCGTCGCACTTGGGTATAGCGGCGAAAGACTGATCGAACCATCTAGTAGCTGGTTCCCTCCGAAGTTTCCCTCAGGATAGCTGGAASTCGTGCAGTTTCGTC-GGTAAAGCGAATGATTAGAGGTATCGGGGCTGAAAGGGCCTCGCCCTATTYTCAAACTTTAAATCGGCGAGCTTGCCTGCCGGAAGACATCCCAATGCAGGGGCTCCAAGTGGGCCGTTTTTGGTAAGCAGAACCGGCGATGCGGGATGAACCGAACGCTGGGCTATGGCGCCGGAGTCGACGCTGAG-CAGATACCAGGAAAGGNNNNNNNNNNN-NNNNNNNNNNN   [511]
118Crosa                         GCG-AAGTG-AGAGGGATGCGAGAGCCCCTGGGCACATCGCTGGCCGAGCC-AATAGTCACGCTGTGGCTGGTTTCGAGTGCGAGCGTATCTGTTGCGACCCGAAAGATGGTGAACTATGCCTGAGGAGGGTGAAGCCAGAGGAAACTCTGGTGGAGGCCCGTAGCGG-TTCTGACGTGCAAATCGATCGTCGCACTTGGGTATAGGGGCGAAAGACTAATCGAACCATCTAGTAGCTGGTTCCCTCCGAAGTTTCCCTCAGGATAGCTGGAGTTT-TGCAGTTTCGTCGGGTAAAGCGAATGATTAGAGGTATCGGGGTTGAAAGGGCCTCGCCCTATTCTCAAACTTTAAATCGGCGAGCTTGCCTACCGGAAGGCGTCCCAATGCAGGGGCTCCAAGTGGGCCGTTTTTGGTAAGCAGAACCGGCGATGCGGGATGAACCGAACGTTGGGCTATGGCGCCGGAGTCGACGCTGAG-CAGATACCAGGAAAGGTGTTGGTTGAT-CTAGACAGCAG   [511]
132Euplacel                      GCG-AAGTG-AGAGGGGTGCGAGAGCCCTTTGGCGCATCGCTGGCCGAGCCAAA--GCCACTTTGTGGCTGGTTTCGAGTACGAGCGTGTCTGTTGCGACCCGAAAGATGGTGAACTATGCCTGAGGAGGGTGAAGCCAGAGGAAACTCTGGTGGAGGCCCGTAGCGG-TTCTGACGTGCAAATCGATCGTCGCACTTGGGTATAGGGGCGAAAGACTAATCGAACCATCTAGTAGCTGGTTCCCTCCGAAGTTTCCCTCAGGATAGCTGGAGCTCGTGCAGTTTCGTCGGGTAAAGCGAATGATTAGAGGTATCGGGGTTGAAAGGACCTCGCCCTATTCTCAAACTTTAAATCGGCGAGCTTGCCTACCGGAAGGCGATCCAATGCAGGGGCTCCAAGTGGGCCGTTTTTGGTAAGCAGAACCGGCGATGCGGGATGAACCGAACGCTAGGCTATGGCGCCGGAGTCGACGCTGAG-CAGATACCAGGAAAGGTGTTAGTTGATACTAGACAGCAG   [512]
124Hkormella                     GCS-AAGTG-AGAGGGGTGCGAGAGCCCTTTGGCGCATCGCTGGCCGAGCCAAA--GCCACTCTGTGGCTGGTTTCGAGTACGAGCGTGTCTGTTGCGACCCGAAAGATGGTGAACTATGCCTGAGGAGGGTGAAGCCAGAGGAAACTCTGGTGGAGGCCCGTAGCGG-TTCTGACGTGCAAATCGATCGTCGCACTTGGGTATAGGGGCGAAAGACTAATCGAACCATCTAGTAGCTGGTTCCCTCCGAAGTTTCCCTCAGGATAGCTGGAGCTCGTGCAGTTTCGTCGGGTAAAGCGAATGATTAGAGGTATCGGGGTTGAAAGGACCTCGCCCTATTCTCAAACTTTAAATCGGCGAGCTTGCCTACCGGAAGGCGATCCAATGCAGGGGCTCCAAGTGGGCCGTTTTTGGTAAGCAGAACCGGCGATGCGGGATGAACCGAACGCTAGGCTATGGCGCCGGAGTCGACGCTGAG-CAGATACCAGGAAAGGTGTTAGTTGAT-CTAGACAGCAG   [511]
Cplicifera                       GCG-AAGTG-AGAGGGGTGCGAGAGCCCTGAGGCGCATCGCTGGCCGAGCC-AA-GGTCACGCTGTGGCCGGTTTCGAGTACGAGCGTATCTGTTGCGACCCGAAAGATGGTGAACTATGCCTGAGGAGGGTGAAGCCAGAGGAAACTCTGGTGGAGGCCCGTAGCGG-TTCTGACGTGCAAATCGATCGTCGCACTTGGGTATAGGGGCGAAAGACTAATCGAACCATCTAGTAGCTGGTTCCCTCCGAAGTTTCCCTCAGGATAGCTGGAGCTCGTGCAGTTTCGTCGGGTAAAGCGAATGATTAGAGGTATCGGGGTTGAAAGGGCCTCGCCCTATTCTCAAACTTTAAATCGGCGAGCTTGCCTGCCGGAAGACGATCCAATGCAGGGGCTCCAAGTGGGCCGTTTTTGGTAAGCAGAACCGGCGATGCGGGATGAACCGAACGCTAGGCTATGGCGCCGGAGTCGACGCTGAG-CAGATACCAGGAAAGGTGTTGGTTGAT-CTAGACAGCAG   [511]
Hvansoesti                       GCG--AGTGCCGAGCGGTGCGAGAACCGTCGGGTGCATCGCGAACCGAGCCAAATGGCCACGCCGTGGCCGGCTTCGAGTGGGAGCGTGCCTGTTGCGACCCGAAAGATGGTGAACTATGCCCGAGCAGGGCGAAGCCAGGGGAAACTCTGGTGGAGGCCCGCAGCGG-TTCTGACGTGCAAATCGATCGTGAGACTTGGGTATAGGGGCGAAAGACTAATCGAACCGTCTAGTAGCTGGTTCCCTCCGAAGTTTCCCTCAGGATAGCTGGAGCCTGGTCAGTTTCGTCGGGTAGAGCGAATGATTAGAGGTATCGGGGTCGAAATGACCTCGACCTATTCTCAAACTTCGAATTGGCGAGCTTGCCTTGCGGAAGGGCCC--AATGTATGGGCTCTCGGTGGGCCGTTTTTGGTAAGCAGAACCGGCGATGCGGGATGAACCGAACGCTGGGCTAAGGCGCCGGAGTCGACGCTGAA-CAGACACCACAAAAGGTGTTGGTTGAT-CCAGACAGCAG   [511]
101Cvascul                       GCG-AAGTG-AGAGGGGTGTGAGAGCCCGTGGGCGCATCACAGACAGAGCCTAATGGTCACGCTGTGGCCGGTTTCGAGTGAGAGCGTTCCTGTTGCGACCCGAAAGATGGTGAACTATGCCCGAGGAGGGTGAAGCCAGAGGAAACTCTGGTGGAGGCCCGTAGCG-TTTCTGACGTGCAAACCGATCGTTGCACTTGGGTATAGGGGCGAAAGACTAATCGAACCGTCTAGTAGCTGGTTCCCTTCGAAGTTTCCCTCAGGATAGCTAGAGTCCGATCAGTTCCGTCGGGTAAAGCGAATGATTAGAGGTATCGGGGTCGAAAGGACCTCGACCTATTCTCAAACTTTAAATCGGCGTGCTTTCCTACCGGAAGGACTGCCAATGCAGGGGCTCTGTGTGGGCCGTTTTTGGTAAGCAGAACCGGCGATGCGGGATGAACCGAACGTCGGGCTACGGCGCCGGAGTCGACGCTGAG-CAGAGACCAGGAAAGGTGTTGGTTGAT-CCAGACAGCAG   [513]
346Haploscle                     GCG-AAGTG-AGAGGGGTGCGAGAGCCCCGAGGCGCATCGCTGGCCGAGCCTAATGGTCACGCTGTGGCCGGTTTCGAGTGCGAGCGTATCTGTTGCGACCCGAAAGATGGTGAACTATGCCTGAGGAGGGTGAAGCCAGAGGAAACTCTGGTGGAGGCCCGTAGCGG-TTCTGACGTGCAAATCGATCGTCGCACTTGGGTATAGGGGCGAAAGACTAATCGAACCATCTAGTAGCTGGTTCCCTCCGAAGTTTCCCTCAGGATAGCTGGAGCTCGTGCAGTTTCGTCGGGTAAAGCGAATGATTAGAGGTATCGGGGTTGAAAGGACCTCGCCCTATTCTCAAACTTTAAATCGGCGAGCTTGCCTGCCGGAAGACGTTCCAATGCAGGGGCTCCAAGTGGGCCGTTTTTGGTAAGCAGAACCGGCGATGCGGGATGAACCGAACGTTGGGCTATGGCGCCGGAGTCGACGCTAAG-CAGATACCAGGAAAGGTGTTGGTTGAT-CCAGACAGCAG   [513]
92Hfascigera                     GCG-AAGTG-AGAGGGGTGCGAGAGCCCCGAGGCGCATCGCTGGCCGAGCCTAATGGTCACGCTGTGGCCGGTTTCGAGTGCGAGCGTATCTGTTGCGACCCGAAAGATGGTGAACTATGCCTGAGGAGGGTGAAGCCAGAGGAAACTCTGGTGGAGGCCCGTAGCGG-TTCTGACGTGCAAATCGATCGTCGCACTTGGGTATAGGGGCGAAAGACTAATCGAACCATCTAGTAGCTGGTTCCCTCCGAAGTTTCCCTCAGGATAGCTGGAGCTCGTGCAGTTTCGTCGGGTAAAGCGAATGATTAGAGGTATCGGGGTTGAAAGGACCTCGCCCTATTCTCAAACTTTAAATCGGCGAGCTTGCCTGCCGGAAGACGTTCCAATGCAGGGGCTCCAAGTGGGCCGTTTTTGGTAAGCAGAACCGGCGATGCGGGATGAACCGAACGTTGGGCTATGGCGCCGGAGTCGACGCTAAG-CAGATACCAGGAAAGGTGTTGGTTGAT-CCAGACAGCAG   [513]
34Cally                          GCG-AAGTG-AGAGGGGTGCGAGAGCCCCTGGGCGCATCGCTGGCCGAGCCGTATGGTCACGCTGTGGCCGGTTTCGAGTGCGAGCGTATCTGTTGCGACCCGAAAGATGGTGAACTATGCCTGAGGAGGGTGAAGCCAGAGGAAACTCTGGTGGAGGCCCGTAGCGG-TTCTGACGTGCAAATCGATCGTCGCACTTGGGTATAGGGGCGAAAGACTAATCGAACCATCTAGTAGCTGGTTCCCTCCGAAGTTTCCCTCAGGATAGCTGGAGCTCGTGCAGTTTCGTCGGGTAAAGCGAATGATTAGAGGTATCGGGGTTGAAAGGGCCTCGCCCTATTCTCAAACTTTAAATCGGCGAGCTTGCCTGCCGGAAGACGTCCCAATGCAGGGGCTCCAAGTGGGCCGTTTTTGGTAAGCAGAACCGGCGATGCGGGATGAACCGAACGCTGGGCTATGGCGCCGGAGTCGACGCTGAG-CAGATACCAGGAAAGGTGTTGGTTGAT-CCAGACAGCAG   [513]
6Hoculata                        GCG-AAGTG-AGAGGGGTGCGAGAGCCCTGGGGCGCATCGCTGGCCGAGCCGTATGGTCACGCTGTGACCGGTTTCGAGTGCGAGCGTATCTGTTGCGACCCGAAAGATGGTGAACTATGCCTGAGGAGGGTGAAGCCAGAGGAAACTCTGGTGGAGGCCCGTAGCGG-TTCTGACGTGCAAATCGATCGTCGCACTTGGGTATAGGGGCGAAAGACTAATCGAACCATCTAGTAGCTGGTTCCCTCCGAAGTTTCCCTCAGGATAGCTGGAGCTCGTGCAGTTTCGTCGGGTAAAGCGAATGATTAGAGGTATCGGGGTTGAAGTTGCCTCGCCCTATTCTCAAACTTTAAATCGGCGAGCTTGCCTGCCGGAAGACGTCTCAATGCAGGGGCTCCAAGTGGGCCGTTTTTGGTAAGCAGAACCGGCGATGCGGGATGAACCGAACGCTGGGCTATGGCGCCGGAGTCGACGCTGAG-CAGATACCAGGAAAGGTGTTGGTTGAT-CTAGACAGCAG   [513]
Haliclona_Manglaris_D3_C06       GCG-AAGTG-AGAGGGGTGCGAGAGCCCCGTGGCGCATCGCTGGCCGAGCCTAATGGTCACGCTGTGGCCGGTTTCGAGTGCGAGCGTATCTGTTGCGACCCGAAAGATGGTGAACTATGCCTGAGGAGGGTGAAGCCAGAGGAAACTCTGGTGGAGGCCCGTAGCGG-TTCTGACGTGCAAATCGATCGTCGCACTTGGGTATAGGGGCGAAAGACTAATCGAACCATCTAGTAGCTGGTTCCCTCCGAAGTTTCCCTCAGGATAGCTGGAGCTCGTGCAGTTTCGTCGGGTAAAGCGAATGATTAGAGGTATCGGGGTTGAAAGGACCTCGCCCTATTCTCAAACTTTAAATCGGCGAGCTTGCCTGCCGGAAGACGTTCCAATGCAGGGGCTCCAAGTGGGCCGTTTTTGGTAAGCAGAACCGGCGATGCGGGATGAACCGAACGCTGGGCTATGGCGCCGGAGTCGACGCTAAG-CAGATACCAGGAAAGGTGTTGGTTGAT-CCAGACAGCAG   [513]
Htoxius                          GCG-AAGTG-AGAGGGGTGCGAGAGCCCCGAGGCGCATCGCTGGCCGAGCCGTATGGTCACGCTGTGGCCGGTTTCGAGTGCGAGCGTATCTGTTGCGACCCGAAAGATGGTGAACTATGCCTGAGGAGGGTGAAGCCAGAGGAAACTCTGGTGGAGGCCCGTAGCGG-TTCTGACGTGCAAATCGATCGTCGCACTTGGGTATAGGGGCGAAAGACTAATCGAACCATCTAGTAGCTGGTTCCCTCCGAAGTTTCCCTCAGGATAGCTGGAGTTT-TGCAGTTTCGTCGGGTAAAGCGAATGATTAGAGGTATCGGGGTTGAAAGGGCCTCGCCCTATTCTCAAACTTTAAATCGGCGAGCTTGCCTGCCGGAAGGCATCCCAATGCAGGGGCTCCAAGTGGGCCGTTTTTGGTAAGCAGAACCGGCGATGCGGGATGAACCGAACGCTGGGCTATGGCGCCGGAGTCGACGCTAAG-CAGATACCAGGAAAGGTGTTGGTTGAT-CTAGACAGCAG   [512]
3Cfallax                         GCG-AAGTG-AGAGGGGTGCGAGAGCCCCGAGGCGCATCGCTGGCCGAGCCGTATGGTCACGCTGTGGCCGGTTTCGAGTGCGAGCGTATCTGTTGCGACCCGAAAGATGGTGAACTATGCCTGAGGAGGGTGAAGCCAGAGGAAACTCTGGTGGAGGCCCGTAGCGG-TTCTGACGTGCAAATCGATCGTCGCACTTGGGTATAGGGGCGAAAGACTAATCGAACCATCTAGTAGCTGGTTCCCTCCGAAGTTTCCCTCAGGATAGCTGGAGTT-GTGCAGTTTCGTCGGGTAAAGCGAATGATTAGAGGTATCGGGGTTGAAAGGGCCTCGCCCTATTCTCAAACTTTAAATCGGCGAGCTTGCCTGCCGGAAGGCATCCCAATGCAGGGGCTCCAAGTGGGCCGTTTTTGGTAAGCAGAACCGGCGATGCGGGATGAACCGAACGTTGGGCTATGGCGCCGGAGTCGACGCTAAG-CAGATACCAGGAAAGGTGTTGGTTGAT-CTAGACAGCAG   [512]
Cfallax                          GCG-AAGTG-AGAGGGGTGCGAGAGCCCCGAGGCGCATCGCTGGCCGAGCCGTATGGTCACGCTGTGGCCGGTTTCGAGTGCGAGCGTATCTGTTGCGACCCGAAAGATGGTGAACTATGCCTGAGGAGGGTGAAGCCAGAGGAAACTCTGGTGGAGGCCCGTAGCGG-TTCTGACGTGCAAATCGATTGTCGCACTTGGGTATAGGGGCGAAAGACTAATCGAACCATCTAGTAGCTGGTTCCCTCCGAAGTTTCCCTCAGGATAGCTGGAGTT-GTGCAGTTTCGTCGGGTAAAGCGAATGATTAGAGGTATCGGGGTTGAAAGGGCCTCGCCCTATTCTCAAACTTTAAATCGGCGAGCTTGCCTGCCGGAAGGCATCCCAATGCAGGGGCTCCAAGTGGGCCGTTTTTGGTAAGCAGAACCGGCGATGCGGGATGAACCGAACGTTGGGCTATGGCGCCGGAGTCGACGCTAAG-CAGATACCAGGAAAGGTGTTGGTTAAT-CTAGACAGCAG   [512]
125Calyx                         GCG-AAGTG-AGAGGGGTGCGAGAGCCCCGGGGCGCATCGCTGGCCGAGCCGTATGGTCACGCTGTGGCCGGTTTCGAGTGCGAGCGTATCTGTTGCGACCCGAAAGATGGTGAACTATGCCTGAGGAGGGTGAAGCCAGAGGAAACTCTGGTGGAGGCCCGTAGCGG-TTCTGACGTGCAAATCGATCGTCGCACTTGGGTATAGGGGCGAAAGACTAATCGAACCATCTAGTAGCTGGTTCCCTCCGAAGTTTCCCTCAGGATAGCTGGAGCTCGTGCAGTTTCGTCGGGTAAAGCGAATGATTAGAGGTATCGGGGTTGAAAGGGCCTCGCCCTATTCTCAAACTTTAAATCGGCGAGCTTGCCTGCCGGAAGACATCCCAATGCAGGGGCTCCAAGTGGGCCGTTTTTGGTAAGCAGAACCGGCGATGCGGGATGAACCGAACGCTGGGCTATGGCGCCGGAGTCGACGCTGAG-CAGATACCAGGAAAGGTGTTGGTTGATACCAGACAGCAG   [514]
21Cpseudo                        GCG-AAGTG-AGAGGGGTGCGAGAGCCCCGGGGCGCATCGCTGGCCGAGCCGTATGGTCACGCTGTGACCGGTTTCGAGTGCGAGCGTATCTGTTGCGWCCCGAAAGATGGTGAACTATGCCTGAGGAGGGTGAAGCCAGAGGAAACTCTGGTGGAGGCCCGTAGCGG-TTCTGACGTGCAAATCGATCGTCGCACTTGGGTATAGGGGCGAAAGACTAATCGAACCATCTAGTAGCTGGTTCCCTCCGAAGTTTCCCTCAGGATAGCTGGAGCTCGTGCAGTTTCGTCGGGTAAAGCGAATGATTAGAGGTATCGGGGTTGAAAGGGCCTCGCCCTATTCTCAAACTTTAAATCGGCGAGCTTGCCTGCCGGAAGACGTCCCAATGCAGGGGCTCCAAGTGGGCCGTTTTTGGTAAGCAGAACCGGCGATGCGGGATGAACCGAACGCTGGGCTATGGCGCCGGAGTCGACGCTGAG-CAGATACCAGGAAAGGTGTTGGTTGAT-CCAGACAGCAG   [513]
32Cally                          GCG-AAGTG-AGAGGGATGCGAGAGCCCCTGGGCACATCGCTGGCCGAGCC-AATAGTCACGCTGTGGCTGGTTTCGAGTGCGAGCGTATCTGTTGCGACCCGAAAGATGGTGAACTATGCCTGAGGAGGGTGAAGCCAGAGGAAACTCTGGTGGAGGCCCGTAGCGG-TTCTGACGTGCAAATCGATCGTTGCACTTGGGTATAGGGGCGAAAGACTAATCGAACCATCTAGTAGCTGGTTCCCTCCGAAGTTTCCCTCAGGATAGCTGGAGTTT-TGCAGTTTCGTCGGGTAAAGCGAATGATTAGAGGTATCGGGGTTGAAAGGGCCTCGCCCTATTCTCAAACTTTAAATCGGCGAGCTTGCCTACCGGAAGGCGTCCCAATGCAGGGGCTCCAAGTGGGCCGTTTTTGGTAAGCAGAACCGGCGATGCGGGATGAACCGAACGTTGGGCTATGGCGCCGGAGTCGACGCTGAG-CAGATACCAGGAAAGGTGTTGGTTGAT-CTAgACAGCAG   [511]
36Siphono                        GCG-AAGTG-AGAGGGGTGCGAGAGCCCCCTGGCGCATCGCTGGCCGAGCCGTATGGTCACGCTGTGGCCGGTTTCGAGTGCGAGCGTATCTGTTGCGWCCCGAAAGATGGTGAACTATGCCTGAGGAGGGTGAAGCCAGAGGAAACTCTGGTGGAGGCCCGTAGCGG-TTCTGACGTGCAAATCGATCGTCGCACTTGGGTATAGGGGCGAAAGACTAATCGAACCATCTAGTAGCTGGTTCCCTCCGAAGTTTCCCTCAGGATAGCTGGAGCTCGTGCAGTTTCGTCGGGTAAAGCGAATGATTAGAGGTATCGGGGTTGAAAGGGCCTCGCCCTATTCTCAAACTTTAAATCGGCGAGCTTGCCTGCCGGAAGACGTCCCAATGCAGGGGCTCCAAGTGGGCCGTTTTTGGTAAGCAGAACCGGCGATGCGGGATGAACCGAACGCTGGGCTATGGCGCCGGAGTCGACGCTGAG-CAGATACCAGGAAAGGTGTTGGTTGAT-CCAGACAGCAG   [513]
38Cally                          GCG-AAGTG-AGAGGGATGCGAGAGCCCCTGGGCACATCGCTGGCCGAGCC-AATAGTCACGCTGTGGCTGGTTTCGAGTGCGAGCGTATCTGTTGSGACCCGAAAGATGGTGAACTATGCCTGAGGAGGGTGAAGCCAGAGGAAACTCTGGTGGAGGCCCGTAGCGG-TTCTGACGTGCAAATCGATCGTTGCACTTGGGTATAGGGGCGAAAGACTAATCGAACCATCTAGTAGCTGGTTCCCTCCGAAGTTTCCCTCAGGATAGCTGGAGTTT-TGCAGTTTCGTCGGGTAAAGCGAATGATTAGAGGTATCGGGGTTGAAAGGGCCTCGCCCTATTCTCAAACTTTAAATCGGCGAGCTTGCCTACCGGAAGGCGTCCCAATGCAGGGGCTCCAAGTGGGCCGTTTTTGGTAAGCAGAACCGGCGATGCGGGATGAACCGAACGTTGGGCTATGGCGCCGGAGTCGACGCTGAG-CAGATACCAGGAAAGGTGTTGGTTGAT-CTAGACAGCAG   [511]
5Hcinerea                        GCG-AAGTG-AGAGGGATGCGAGAGCCCCTGGGCACATCGCTGGCCGAGCC-AATAGTCACTCTGTGGCTGGTTTCGAGTGCGAGCGTATCTGTTGCGACCCGAAAGATGGTGAACTATGCCTGAGGAGGGTGAAGCCAGAGGAAACTCTGGTGGAGGCCCGTAGCGG-TTCTGACGTGCAAATCGATCGTCGCACTTGGGTATAGGGGCGAAAGACTAATCGAACCATCTAGTAGCTGGTTCCCTCCGAAGTTTCCCTCAGGATAGCTGGAGTTT-TGCAGTTTCGTCGGGTAAAGCGAATGATTAGAGGTATCGGGGTTGAAAGGGCCTCGCCCTATTCTCAAACTTTAAATCGGCGAGCTTGCCTACCGGAAGGCGTCCCAATGCAGGGGCTCCAAGTGGGCCGTTTTTGGTAAGCAGAACCGGCGATGCGGGATGAACCGAACGTTGGGCTATGGCGCCGGAGTCGACGCTGAG-CAGATACCAGGAAAGGTGTTGGTTGAT-CTAGACAGCAG   [511]
7Hcinerea                        GCG-AAGTG-AGAGGGGTGCGAGAGCCCCGAGGCGCATCGCTGGCCGAGCCGTATGGTCACGCTGTGGCCGGTTTCGAGTGCGAGCGTATCTGTTGCGACCCGAAAGATGGTGAACTATGCCTGAGGAGGGTGAAGCCAGAGGAAACTCTGGTGGAGGCCCGTAGCGG-TTCTGACGTGCAAATCGATCGTCGCACTTGGGTATAGGGGCGAAAGACTAATCGAACCATCTAGTAGCTGGTTCCCTCCGAAGTTTCCCTCAGGATAGCTGGAGTTG-TGCAGTTTCGTCGGGTAAAGCGAATGATTAGAGGTATCGGGGTTGAAAGGGCCTCGCCCTATTCTCAAACTTTAAATCGGCGAGCTTGCCTGCCGGAAGGCATCCCAATGCAGGGGCTCCAAGTGGGCCGTTTTTGGTAAGCAGAACCGGCGATGCGGGATGAACCGAACGTTGGGCTATGGCGCCGGAGTCGACGCTAAG-CAGATACCAGGAAAGGTGTTGGTTGAT-CTAGACAGCAG   [512]
82Nudosp                         --GAAAGTG-AAGCCGAGGCGAGAGCACGGGTGCCCATCGTCGACCGATCC-TAT--TCAC-TTGTGAAGGGATTCGAGTGAGAGCGTGCCTGTTGCGACCCGAAAGATGGTGAACTATGCCTGAGTAGGGTGAAGCCAGAGGAAACTCTGGTGGAAGCTCGTAGCGA-TTCTGACGTGCAAATCGATCGTCAAACTTGGGTATAGGGGCGAAAGACTAATCGAACCATCTAGTAGCTGGTTCCCTCCGAAGTTTCCCTCAGGATAGCTGGAACCCGAGCAGTTTCATGAGGTAAAGCGAATGATTAGAGGTCTTGGGGTTGAAACAACCTCAACCTATTCTCAAACTTTAAATGGGTGAGCTTGCTTAATTGAAGTCG-GCGAATGCCTGGGTTCCAAGTGGGCCATTTTTGGTAAGCAGAACTGGCGATGCGGGATGAAcCGGACGCCGGGTTAAGGTGCCCGAATCGGCGCTCAT-CAGACACCATAAAAGGTGTTGGTTGAT-CTAGACAGCAG   [507]
AY626314Aaaptos                  --GAAAGTG-AAGG--------------CAGGCCGCATCGTCGACCAATCCCA--GGTCACGCTGTGGCGGGATTTGAGTGAGAGCGTGCCTGTTGCGACCCGAAAGATGGTGAACTATGCCTGAATAGGGTGAAGCCASAGGAAACTCTGGTGGAAGCTCGTAGCGA-TTCTGACGTGCAAATCGATCGTCAAATTTGGGTATAGGGGCGAAAGACTAATCGAACCATCTAGTAGCTGGTTCCCTCCGAAGTTTCCCTCAGGATAGCTGGAGCCCGG-CAGTTTTATCAGGTAAAGCGAATGATTAGAGGTCTTGGGGTTGAAACAACCTCAACCTATTCTCAAACTTGAAATGGGTAAGCTTGCTTAATTGAAGTCGAGCAAATGCCGGGGCTGTTAGTGGGCCATTTTTGGTAAGCAGAACTGGCGATGTGGGATGAACCAAATGCTGGGTTAAGGTGCCCGAATCGACGCTCAT-CAGATACCATAAAAGGTGTTGGTTGAT-CTAGACAGCAG   [495]
AY626323.Spirastrella_sabogae    --GAAAGTG-AAGG--------------CAGGCCGCATCGTCGACCGATCCCA--GGCTACGCTGTGGCGGGATTTGAGTGAGAGCGTGCCTGTTGCGACCCGAAAGATGGTGAACTATGCCTGAATAGGGTGAAGCCAGAGGAAACTCTGGTGGAAGCTCGTAGCGA-TTCTGACGTGCAAATCGATCGTCAAATTTGGGTATAGGGGCGAAAGACTAATCGAACCATCTAGTAGCTGGTTCCCTCCGAAGTTTCCCTCAGGATAGCTGGAGCCCGG-CAGTTTTATCAGGTAAAGCGAATGATTAGAGGTCTTGGGGTTGAAACAACCTCAACCTATTCTCAAACTTTAAATGGGTAAGCTTGCTTAATTGAAGTCGGGCAAATGCCGGGGCTCTTAGTGGGCCATTTTTGGTAAGCAGAACTGGCGATGTGGGATGAACCAAATGCCGGGTTAAGGTGCCCGAATCAACGCTCAT-CAGATCCCATGAAAGGTGTTGGTTGAT-CCAGACAGCAG   [495]
AY626313.Aaptos                  --GAAAGTG-AAGG--------------CAGGCCGCATCGTCGACCAATCCCA--GGTCACGCTGTGGCGGGATTTGAGTGAGAGCGTGCCTGTTGCGACCCGAAAGATGGTGAACTATGCCTGAATAGGGTGAAGCCASAGGAAMCTCTGGTGGAAGCTCGTAGCSA-TTCTGACGTGCAAATCGATCGTCAAATTTGGGTATAGGGGCGAAAGACTAATCGAACCATCTAGTAGCTGGTTCCCTCCGAAGTTTCCCTCAGGATAGCTGGAGCCCGG-CAGTTTTATCAGGTAAAGCGAATGATTAGAGGTCTTGGGGTTGAAACAACCTCAACCTATTCTCAAACTTGAAATGGGTAAGCTTGCTTAATTGAAGTCGAGCAAATGCCGGGGCTGTTAGTGGGCCATTTTTGGTAAGCAGAACTGGCGATGTGGGATGAACCAAATGCTGGGTTAAGGTGCCCGAATCGACGCTCAT-CAGATACCATAAAAGGTGTTGGTTGAT-CTAGACAGCAG   [495]
AY626280Pione                    --GAAAGTG-AAGG--------------CAGGCCGCATCGTCGACCGATCCCA--NGCTACGCTGTGGCGGGATTTGAGTGAGAGCGTGCCTGTTGCGACCCGAAAGATGGTGAACTATGCCTGAATAGGGTGAAGCCAGAGGAAACTNTGGTGGAAGCTCGTAGCGA-TTCTGACGTGCAAATCGATCGTCAAATTTGGGTATAGGGGCGAAAGACTAATCGAACCATCTAGTAGCTGGTTCCCTCCGAAGTTTCCCTCAGGATAGCTGGAGCCCGG-CAGTTTTATCAGGTAAAGCGAATGATTAGAGGTCTTGGGGTTGAAACAACCTCAACCTATTCTCAAACTTTAAATGGGTAAGCTTGCTCAATTGAAGTCGGGCAAATGCCGGGGCTCTTAGTGGGCCATTTTTGGTAAGCAGAACTGGCGATGTGGGATGAACCAAATGCCGGGTTAAGGTGCCCGAATCGACGCTCAT-CAGATCCCATGAAAGGTGTTGGTTGAT-CCAGACAGCAG   [495]
ClionaUCMPWC1045                 --GAAGGTG-AAGG--------------CAGGCCGCATCGTCGACCGATCCCA--GGCTACGCTGTGGCGGGATTTGAGTAAGAGCGTGCCTGTTGCGACCCGAAAGATGGTGAACTATGCCTGAATAGGGTGAAGCCAGAGGAAACTCTGGTGGAAGCTCGTAGCGA-TTCTGACGTGCAAATCGATCGTCAAATTTGGGTATAGGGGCGAAAGACTAATCGAACCATCTAGTAGCTGGTTCCCTCCGAAGTTTCCCTCAGGATAGCTGGAGCCCGG-CAGTTTTATCAGGTAAAGCGAATGATTAGAGGTCTTGGGGTTGAAACAACCTCAACCTATTCTCAAACTTTAAATGGGTAAGCTTGCTCAATTGAAGTCGGGCAAATGCCGGGGCTCTTAGTGGGCCATTTTTGGTAAGCAGAACTGGCGATGTGGGATGAACCAAATGCCGAGTTAAGGTGCCCGAATCGACGCTCAT-CAGATCCCATGAAAGGTGTTGGTTGAT-CCAGACAGCAG   [495]
;
END;


BEGIN CODONS;
	CODONPOSSET * CodonPositions = 
		N: 1-518;
	CODESET  * UNTITLED = Universal: all ;
END;


BEGIN ASSUMPTIONS;
	OPTIONS  DEFTYPE=unord PolyTcount=MINSTEPS ;
END;


BEGIN MacClade;
	Version 4.0  84;
	LastModified -920965428;
	FileSettings editor  '0' '0' '1' '1';
	Singles 100;
	Editor 0001100111111110010001001 '1' '12' Geneva '9' '152' '1' all;
	EditorPosition  '46' '6' '659' '1123';
	TreeWindowPosition  '46' '6' '651' '1102';
	ListWindow Characters closed Geneva '9' '50' '10' '273' '399' 000;
	ListWindow Taxa closed Geneva '9' '50' '10' '276' '490' 100000;
	ListWindow Trees closed Geneva '9' '50' '10' '276' '490' ;
	ListWindow TypeSets closed Geneva '9' '50' '10' '276' '490' ;
	ListWindow WtSets closed Geneva '9' '50' '10' '276' '490' ;
	ListWindow ExSets closed Geneva '9' '50' '10' '276' '490' ;
	ListWindow CharSets closed Geneva '9' '50' '10' '276' '490' ;
	ListWindow TaxSets closed Geneva '9' '50' '10' '276' '490' ;
	ListWindow CharPartitions closed Geneva '9' '50' '10' '276' '490' ;
	ListWindow CharPartNames closed Geneva '9' '50' '10' '276' '490' ;
	ListWindow WtSets closed Geneva '9' '50' '10' '276' '490' ;
	ChartWindowPosition  '52' '30' '638' '1092';
	StateNamesSymbols closed Geneva '9' '10' '50' '30' '148' '220';
	WindowOrder  Data;
	OtherSymbols &/ 00 ?-;
	Correlation  '0' '0' '1000' '0' '0' 10011010;
	Salmo 00000001;
	EditorFile  '2';
	ExportHTML _ MOSS  '100' 110000;
	PrettyPrint 10;
	EditorToolsPosition  '142' '822' '115' '165';
	TreeWindowProgram 10;
	TreeWindow 0000;
	Continuous  '0' '3' 1;
	Calculations 0000001;
	SummaryMode  '0' '0' 0;
	Charts  Geneva '9' (normal) 0010;
	NexusOptions  '0' '0' '50' 001011001;
	TipLabel  '1';
	TreeFont  Geneva '9' (normal);
	TreeShape  1.0 1.0 0100;
	TraceLabels 0101;
	ChartColors  '0' '0' '65535' '9' '0' 1;
	ChartBiggestSpot 1;
	ChartPercent 10;
	ChartBarWidth  '10' 1;
	ChartVerticalAxis 10101;
	ChartMinMax  '0';
	TraceAllChangesDisplay  '1' 1;
	BarsOnBranchesDisplay  '0' '0' '60000' '10000' '10000' '10000' '10000' '60000' '65000' '65000' '65000' '6' '1' 0000101;
	ContinuousBranchLabels 0;
	AllStatesBranchLabels 1;
	IndexNotation  '2' 1;
	PrintTree  10.00 '2' '2' '2' '2' '2' '2' '2' '2' '2' '2' '2' Geneva '9' (normal) Geneva '10' (normal) Geneva '9' (normal) Geneva '9' (normal) Geneva '9' (bold ) Geneva '9' (normal) Geneva '9' (normal) '0' '0' '0' '0' '0' '0' '0' '0' '0' '0' '0' '0' '0' '0' '0' '0' '0' '0' '0' '0' '0' '0' '0' '0' '0' '0' '0' '0' '0' '0' '1' '1' '1' '1' '1' '7579' '-39' '4' '-40' '0' '1' '2' '1' '8' '0' '0' '0' '2' 1000111000000000000100000111000;
	MatchChar 00 .;
	EntryInterpretation 01;
	ColorOptions 00;
	TreeTools  '0' '5' '4' '0' '10' '4' '0' 00100111111101110;
	EditorTools  '0' '0' '0' '1000' '0' '0' '6' '3' '0' 100000101110001;
	PairAlign  '2' '2' '3' '2' '1' '1' '2' '1' '3' 1010;
	BothTools  '1';
END;
