# Supplementary material for: Phylogenetic Relationships of the Marine Haplosclerida (Phylum Porifera) Employing Ribosomal (28S rRNA) and Mitochondrial (cox1, nad1) Gene Sequence Data
Source: PLoS One. 2011 Sep 13;6(9):e24344. doi: 10.1371/journal.pone.0024344 (PMC3172223; doi:10.1371/journal.pone.0024344)
Supplement: Dataset S3 — The final D1 alignment used for analysis. (NEX) [file pone.0024344.s008.nex]

#NEXUS 
[MacClade 4.06 registered to Grace McCormack, NUIM]


BEGIN TAXA;
	DIMENSIONS  NTAX=77;
	TAXLABELS
	82Nudospongilla
	144Spongillidae
	N213Slacustris
	238_D1
	226_D1
	MIIG0256Hfibulata
	MIIG0258Haliclona
	N338Haplosclerina
	N346
	MIIG0252Climbata
	N423
	1Cplicifera
	4Cfallax
	21Cpseudoreticulata
	3Cfallax
	32Callypongia
	38Callyspongia
	34Callyspongia
	205Csiphonella
	211Camultiformis
	118Crosa
	132Euplacella
	126Callyspongia
	133Cramosa
	135Elatituba
	125Calyx
	58Cladcroce
	101Cvasculum
	10_Dfragilis
	Rfulva
	Rmucosa
	244Hxena
	124Hkormella
	28Hvanderlandi
	59Htoxius
	92Hfascigera
	5Hcinerea
	7Hcinerea
	6Hoculata
	109Oceanapia
	27Pachychalina
	73Pstrongylala
	90_Petrosiidae_sp.
	117_Petrosia_sp._G
	N253_Petrosia_sp._G
	Petrosia_ficiformis_AJ225828
	110_Strongyl_sp._G
	121Strongylophora_seriata
	36_Siphonochalina_sp.
	102_Xestospongia_sp.
	N337_HaploscleriNa_2_G
	N404
	N382
	G146Aparaviridis
	9Amucosum
	74Aingens
	69Chooperi
	17Aviridis
	26Amphimedon
	24Pplana
	16Phoeksemai
	77Ntuberosa
	112Petrosia_sp.
	123Petrosia_sp.
	13Niphates_sp.
	55Niphates_olemda
	119Niphates_elegans
	91Niphates_sp.
	N359
	G185Tabulocalyx
	Aqueenslandica
	229Hsimulans_D1
	230Hali_E_D1
	31Haliclona_sp.
	167Hali_vansoesti_D1
	104Petrosia_sp.
	122Siphonochalina_sp.;
END;


BEGIN CHARACTERS;
	DIMENSIONS  NCHAR=308;
	FORMAT DATATYPE=DNA  MISSING=? GAP=- ;
MATRIX
[                                        10        20        30        40        50        60        70        80        90        100       110       120       130       140       150       160       170       180       190       200       210       220       230       240       250       260       270       280       290       300      ]
[                                        .         .         .         .         .         .         .         .         .         .         .         .         .         .         .         .         .         .         .         .         .         .         .         .         .         .         .         .         .         .        ]

82Nudospongilla                 NNNNNNNN-CC-GCTGAATTTAAGCATATCAATAAGCGGAGGAAAAGAAACCAACAGGGATTCCCCCAGTAACGGCGAGCGAAGCGGGAAGCTCGAGCCTAATCTCC-GGGAATTGTAGCCGAGAGAGGCACC-TGCGCGCC-AAAGTTGACCTGGAATGGCGCGTCATAGAGGGTGAGAACCCCGTACGCGCCC----AGATAGGTGTCTTTGCAGAGTCAGGTTGTTTGGGAATGCAGCCCAAAGTGGGTGGTAAACTCCACCTAAAGCTAAATATTAAGCACGAGACCGATAGCAAACAAGTACC   [299]
144Spongillidae                 TAGGTCGA-CCCGCTGAATTTAAGCATATCAATAAGCGGAGGAAAAGAAACCAACAGGGATTCCCCCAGTAACGGCGAGCGAAGCGGGAAGCTCGAGCCTAATCTCC-GGGAATTGTAGCCGAGAGAGG--CACTTG--GACCAAAGTTGACCTGGAATGGCGCGTCAGAGAGGGTGAGAACCCCGTACGCGCCCGTCGAGATAGGTGTCTTTGGAGAGTCAGGTTGTTTGGGAATGCAGCCCAAAGTGGGTGGTAAACTCCACCTAAAGCTAAATATTAAGCACGAGACCGATAGCAAACAAGTACC   [302]
N213Slacustris                  TAGGTCGATCC-GCTGAATTTAAGCATATCAATAAGCGGAGGAAAAGAAACCAACAGGGATTCCCCCAGTAACGGCGAGCGAAGCGGGAAGCTCGAGCCTAATCTCC-GGGAATTGTAGCCGAGAGAGGCACC-TACGCGGCCAAAGTTGACCTGGAATGGCGCGTCAGAGAGGGTGAGAACCCCGTGCGCGTCTAG--ATTGGT--GTCTTTGGAGAGTCAGGTTGTTTGGGAATGCAGCCCAAAGTGGGTGGTAAACTCCACCTAAAGCTAAATATtaAGCACGAGACCGATAGCAAACAAGTACC   [301]
238_D1                          TAGGTCGA-CCCGCTGAACTTAAGCATATCAATAAGCGGAGGAAAAGAAACTAACAAGGATTCCCTTAGTAACGGCGAGCGAAGTGGGAAGCTCAGGC-TAATCTCC-GGGAATTGTGGTCTGGAGACGCCTGCTGTCCGCCCGAAGTTGACCTGGAACGGTGCGTCATAGAGGGTGACAATCCCGTAGGGCCGAGTGGACGAGCTGGCGCTCGGCGAGTCGGGTTGTTTGGGATTGCAGCCCAAAGCGGGTGGTAAACTCCATCCAAAGCTAAATAGTGG-CACGAGACCGATAGCGAACAAGTACC   [304]
226_D1                          TAGGTCGA-CCCGCTGAACTTAAGCATATCAATAAGCGGAGGAAAAGAAACTAACAAGGATTCCCTTAGTAACGGCGAGCGAAGTGGGAAGCTCAGGC-TAATCTCC-GGGAATTGTGGTCTGGAGACGCCTGCTGTCCGCCCGAAGTTGACCTGGAACGGTGCGTCAGAGAGGGTGACAATCCCGTAGGGCCGGGTGGACGAGCGGGCGCTCGGCGAGTCGGGTTGTTTGGGATTGCAGCCCAAAGCGGGTGGTAAACTCCATCCAAAGCTAAATAGTGG-CACGAGACCGATAGCGAACAAGTACC   [304]
MIIG0256Hfibulata               TAGGTCG-ACCCGCTGAATTTAAGCATATCAATAAGCGGAGGAAAAGAAACTAACAAGGATTCCCTTAGTAACGGCGAGCGAAGTGGGAAGCTCAGG-CTAATCTCC-GGGAATTGTGGTCTGGAGACGCCTGCTGTCCGCCCGAAGTTGACCTGGAACGGTGCGTCAGAGAGGGTGACAATCCCGTAGGGCCGGGTGGACGAGCGGGCGCTCGGCGAGTCGGGTTGTTTGGGATTGCAGCCCAAAGCGGGTGGTAAACTCCATCCAAAGCTAAATAGTGG-CACGAGACCGATAGCGAACAAGTACC   [304]
MIIG0258Haliclona               TAGGTCG-ACCCGCTGAATTTAAGCATATCAATAAGCGGAGGAAAAGAAACTAACAAGGATTCCCTTAGTAACGGCGAGCGAAGTGGGAAGCTCAGG-CTAATCTCC-GGGAATTGTGGTCTGGAGACGCCTGCTGTCCGCCCGAAGTTGACCTGGAACGGTGCGTCAGAGAGGGTGACAATCCCGTAGGGCCGGGTGGACGAGCGGGCGCTCGGCGAGTCGGGTTGTTTGGGATTGCAGCCCAAAGCGGGTGGTAAACTCCATCCAAAGCTAAATAGTGG-CACGAGACCGATAGCGAACAAGTACC   [304]
N338Haplosclerina               TAGGTCGAACCCGCTGAATTTAAGCATATCAATAAGCGGAGgaAGAGAAACCAACAGGGATTCCCTTAGTAACGGCGAGCGAAGTGGGAAGCCCAGGTCTAATCTCTCGGGAATTGTGGTCTGGAGAGGCGGACTGTCCGCCCGAAGTTGACTTGGAACGGCACGCCGAAGAGGGTGAGAGCCCCGTAGGGCCAGCGGGACVGGTCCGTACTCGTAGAGTCGGGTTGTTTGGGAATGCAGCCCCAAGTGGGTGGTAGACTCCATCCAAGGCTAAATACGGG-CGCGAGACCGATAGCTGACAAGTACC   [307]
N346                            TAGGTCGAACCCGCTGAACTTAAGCATATCAATAAGCGGAGGAAAAGAAACCAACAGGGATTCCCTTAGTAACGGCGAGCGAAGTGGGAAGCCCAGGTCTAATCTCCCGGGAATTGTGGTCTGGAGAGGCGGACTGTCCGCCCGAAGTTGACTTGGAACGGCACGCCGAAGAGGGTGAGAGCCCCGTAGGGCCAGCAGGACGGGTCCGTACTCGTAGAGTCGGGTTGTTTGGGAATGCAGCCCCAAGTGGGTGGTAGACTCCATCCAAGGCTAAATACGGG-CGCGAGACCGATAGCTGACAAGTACC   [307]
MIIG0252Climbata                -AGGTCGGACCCGCTGAATTTAAGCATATCAATAAGCGGAGGAAGAGAAACCAACAGGGATTCCCTTAGTAACGGCGAGCGAAGTGGGAAGCCCAGGTCTAATCTCCCCGGAATTGTGGTCTGGAGAGGCGGATTGTCCGCCCGAAGTTGACTTGGAACGGCACGCCAAAGAGGGTGAGAGCCCCGTAGGGCCAGCGGGACGGGTCCGTCCTCGTAGAGTCGGGTTGTTTGGGAATGCAGCCCAAAGTGGGTGGTAGACTCCW-CCAAGGCTAAATACGGG-CGCGAGACCGATAGCTGACAAGTACC   [305]
N423                            TAGGTCGAACCCGCTGAACTTAAGCATATCAATAAGCGGAGGAAAAGAAACCAACAGGGATTCCCTTAGTAACGGCGAGCGAAGTGGGAAGCCCAGGTCTAATCTCCCGGGAATTGTGGTCTGGAGAGGCAGACTGTCCGCCCGAAGTTGACTTGGAACGGCACGCCAGAGAGGGTGAGAGCCCCGTAGGGCCGGCGGGACGGGTCTGTTCTCGTAGAGTCGGGTTGTTTGGGAATGCAGCCCAAAGTGGGTGGTAGACTCCATCCAAGGCTAAATACGGG-CGCGAGACCGATAGCTGACAAGTACC   [307]
1Cplicifera                     TAGGTCGA-CCCGCTGAAYTTAAGCATATCAATAAGCGGAGGAAAAGAAACCAACAGGGATTCCCTTAGTAACGGCGAGCGAAGTGGGAAGCCCAGGTCTAATCTCCTGGGAATTGTGGTCTGGAGAGGCAGACTGTCCGCCCGAAGTTGACTTGGAACGGCACGCCAAAGAGGGTGAGAGCCCCGTAGGGCCGGCGGGACGGGTCTGTCCTCGTAGAGTCGGGTTGTTTGGGAATGCAGCCCCAAGTGGGTGGTAGACTCCATCCAAGGCTAAATACGGG-CGCGAGACCGATAGCTGACAAGTACC   [306]
4Cfallax                        TAGGTCGA-CCCGCTGAACTTAAGCATATCAATAAGCGGAGGAAGAGAAACCAACAGGGATTCCCTTAGTAACGGCGAGCGAAGTGGGAAGCCCAGGTCTAATCTCCCGGGAATTGTGGTCTGGAGAGGCGGACTGTCCGCCCGAAGTTGACTTGGAACGGCACGCCAAAGAGGGTGAGAGCCCCGTAGGGCCAGCGGGATGGGTCCGTTCTCGTAGAGTCGGGTTGTTTGGGAATGCAGCCCCAAGTGGGTGGTAGACTCCATCCAAGGCTAAATACGGG-CGCGAGACCGATAGCTGACAAGTACC   [306]
21Cpseudoreticulata             TAGGTCGA-CCCGCTGAAYTTAAGCATATCAATAAGCGGAGGAAGAGAAACCAACAGGGATTCCCTTAGTAACGGCGAGCGAAGTGGGAAGCCCAGGTCTAATCTCTCGGGAATTGTGGTCTGGAGAGGCGGACTGTCCGCCCGAAGTTGACTTGGAACGGCACGCCGAAGAGGGTGAGAGCCCCGTAGGGCCAGCGGGACGGGTCCGTACTCGTAGAGTCGGGTTGTTTGGGAATGCAGCCCCAAGTGGGTGGTAGACTCCATCCAAGGCTAAATACGGG-CGCGAGACCGATAGCTGACAAGTACC   [306]
3Cfallax                        TAGGTCGA-CCCGCTGAACTTAAGCATATCAATAAGCGGAGGAAAAGAAACCAACAGGGATTCCCTTAGTAACGGCGAGCGAAGTGGGAAGCCCAGGTCTAATCTCCCGGGAATTGTGGTCTGGAGAGGCAGACTGTCCGCCCGAAGTTGACTTGGAACGGCACGCCAGAGAGGGTGAGAGCCCCGTAGGGCCGGCGGGACGGGTCTGTTCTCGTAGAGTCGGGTTGTTTGGGAATGCAGCCCAAAGTGGGTGGTAGACTCCATCCAAGGCTAAATACGGG-CGCGAGACCGATAGCTGACAAGTACC   [306]
32Callypongia                   TAGGTCGA-CCCGCTGAACTTAAGCATATCAATAAGCGGAGGAAAAGAAACCAACAGGGATTCCCTTAGTAACGGCGAGCGAAGTGGGAAGCCCAGGTCTAATCTCCCGGGAATTGTGGTCTGGAGAGGCAGACTGTCCGCCCGAAGTTGACTTGGAACGGCACGCCATAGAGGGTGAGAGCCCCGTAGGGCCGGCGGGACGGGTCTGTTCTCGTAGAGTCGGGTTGTTTGGGAATGCAGCTCAAAGTGGGTGGTAGACTCCATCCAAGGCTAAATACGGN-NNNNNNNNNNNNNNNNNNNNNNNNNN   [306]
38Callyspongia                  TAGGTCGA-CCCGCTGAACTTAAGCATATCAATAAGCGGAGGAAAAGAAACCAACAGGGATTCCCTTAGTAACGGCGAGCGAAGTGGGAAGCCCAGGTCTAATCTCCCGGGAATTGTGGTCTGGAGAGGCAGACTGTCCGCCCGAAGTTGACTTGGAACGGCACGCCATAGAGGGTGAGAGCCCCGTAGGGCCGGCGGGACGGGTCTGTTCTCGTAGAGTCGGGTTGTTTGGGAATGCAGCTCAAAGTGGGTGGTAGACTCCATCCAAGGCTAAATACGGG-CGCGAGACCGATAGCTGACAAGTACC   [306]
34Callyspongia                  TAGGTCGA-CCCGCTGAACTTAAGCATATCAATAAGCGGAGGAAAAGAAACCAACAGGGATTCCCTTAGTAACGGCGAGCGAAGTGGGAAGCCCAGGTCTAATCTCCCAGGAATTGTGGTCTGGAGAGGCGGACTGTCCGCCCGAAGTTGACTTGGAACGGCACGCCAGAGAGGGTGAGAGCCCCGTAGGGCCAGCGGGACGGGTCCGTACTCGTAGAGTCGGGTTGTTTGGGAATGCAGCCCCAAGTGGGTGGTAGACTCCATCCAAGGCTAAATACGGG-CGCGAGACCGATAGCTGACAAGTACC   [306]
205Csiphonella                  NNNNNNNN-CC-GCTGAACTTAAGCATATCAATAAGCGGAGGAAGAGAAACCAACAGGGATTCCCTTAGTAACGGCGAGCGAAGTGGGAAGCCCAGGTCTAATCTCCCGGGAATTGTGGTCTGGAGAGGCGGACTGTCCGCCCGAAGTTGACTTGGAACGGCACGCCGAAGAGGGTGAGAGCCCCGTAGGGCCAGCGGGACGGGTCCGTACTCGTAGAGTCGGGTTGTTTGGGAATGCAGCCCCAAGTGGGTGGTAGACTCCATCCAAGGCTAAATACGGG-CGCGAGACCGATAGCTGACAAGTACC   [305]
211Camultiformis                TAGGTCGA-CCCGCTGAACTTAAGCATATCAATAAGCGGAGGAAAAGAAACCAACAGGGATTCCCTTAGTAACGGCGAGCGAAGTGGGAAGCCCAGGTCTAATCTCCCGGGAATTGTGGTCTGGAGAGGCAGACTGTCCGCCCGAAGTTGACTTGGAACGGCACGCCAGAGAGGGTGAGAGCCCCGTAGGGCCGGCGGGACGGGTCTGTTCTCGTAGAGTCGGGTTGTTTGGGAATGCAGCCCAAAGTGGGTGGTAGACTCCATCCAAGGCTAAATACGGG-CGCGAGACCGATAGCTGACAAGTACC   [306]
118Crosa                        TAGGTCGA-CC-GCTGAACTTAAGCATATCAATAAGCGGAGGAAAAGAAACCAACAGGGATTCCCTTAGTAACGGCGAGCGAAGTGGGAAGCCCAGGTCTAATCTCCCGGGAATTGTGGTCTGGAGAGGCAGACTGTCCGCCCGAAGTTGACTTGGAACGGCACGCCATAGAGGGTGAGAGCCCCGTAGGGCCGGCGGGACGGGTCTGTTCTCGTAGAGTCGGGTTGTTTGGGAATGCAGCCCAAAGTGGGTGGTAGACTCCATCCAAGGCTAAATACGGG-CGCGAGACCGATAGCTGACAAGTACC   [305]
132Euplacella                   TAGGTCGA-CCCGCTGAACTTAAGCATATCAATAAGCGGAGGAAGAGAAACCAACAGGGATTCCCTTAGTAACGGCGAGCGAAGTGGGAAGCCCAGGTCTAATCTTCTGGGAATTGTGGTCTGGAGAGGCAAACTGTCCGCCCGAAATTGACTTGGAACGGCATGCCAAAGAGGGTGAGAGCCCCGTAGGGCTAGCAGGACGGGTTTGTACTCGTAGAGTCGGGTTGTTTGGGAATGCAGCCCAAAGTGGGTGGTAGACTCCATCCAAGGCTAAATACAGG-CGCGAGACCGATAGCTGACAAGTACC   [306]
126Callyspongia                 TAGGTCGAT-CCGCTGAACTTAAGCATATCAATAAGCGGAGGAAGAGAAACCAACAGGGATTCCCTTAGTAACGGCGAGCGAAGTGGGAAGCCCAGGTCTAATCTCCCGGGAATTGTGGTCTGGAGAGGCGGATTGTCCGCCCGAAGTTGACTTGGAACGGCACGCCACAGAGGGTGAGAGCCCCGTAGGGCCGGCGGGA-GGGTCCGTACTCGTAGAGTCGGGT-GTT-GGGAATGCAGCCCCAAGTgGGTGgTAGACTCcATCCaAGGCTAA-TCGACG-CGC-AGCNNNNNNNNNNNNNNNNNNN   [301]
133Cramosa                      TAGGTCGA-CCCGCTGAACTTAAGCATATCAATAAGCGGAGGAAAAGAAACCAACAGGGATTCCCTTAGTAACGGCGAGCGAAGTGGGAAGCCCAGGTCTAATCTCCCGGGAATTGTGGTCTGGAGAGGCAGACTGTCCGCCCGAAGTTGACTTGGAACGGCACGCCAAAGAGGGTGAGAGCCCCGTAGGGCCGGCGGGACGGGTCTGTTCTCGTAGAGTCGGGTTGTTTGGGAATGCAGCCCAAAGCGGGTGGTAGACTCCATCCAAGGCTAAATACGGG-CACGAGACCGATAGCTGACAAGTACC   [306]
135Elatituba                    TAGGTCGA-CCCGCTGAACTTAAGCATATCAATAAGCGGAGGAAAAGAAACCAACAGGGATTCCCTTAGTAACGGCGAGCGAAGTGGGAAGCCCAGGTCTAATCTCCCGGGAATTGTGGTCTGGAGAGGCAGACTGTCCGCCCGAAGTTGACTTGGAACGGCACGCCAAAGAGGGTGAGAGCCCCGTAGGGCCGGCGGGACGGGTCTGTTCTCGTAGAGTCGGGTTGTTTGGGAATGCAGCCCAAAGCGGGTGGTAGACTCCATCCAAGGCTAAATACGGG-CACGAGACCGATAGCTGACAAGTACC   [306]
125Calyx                        TAGGTCGA-CCCGCTGAACTTAAGCATATCAATAAGCGGAGGAAGAGAAACCAACAGGGATTCCCTTAGTAACGGCGAGCGAAGTGGGAAGCCCAGGTCTAATCTCCCGGGAATTGTGGTCTGGAGAGGCGGACTGTCCGCCCGAAGTTGACTTGGAACGGCACGCCGAAGAGGGTGAGAGCCCCGTAGGGCCAGCGGGACGGGTCCGTTCTCGTAGAGTCGGGTTGTTTGGGAATGCAGCCCCAAGCGGGTGGTAGACTCCATCCAAGGCTAAATACGGG-CGCGAGACCGATAGCTGACAAGTACC   [306]
58Cladcroce                     TAGGTCGA-CCCGCTGAACTTAAGCATATCAATAAGCGGAGGAAAAGAAACCAACAGGGATTCCCTTAGTAACGGCGAGCGAAGTGGGAAGCCCAGGTCTAATCTCCCAGGAATTGTGGTCTGGAGAGACAGACTGTCCGCCCGAAGTTGACTTTGAACGGCACGCCAAAGAGGGTGACAGCCCCGTAGGGCCAGCAGGACGGGTCTGTACTCATAGAGTCGGGTTGTTTGGGAATGCAGCCCCAAGAGGGTGGTAGACTCCATCCAAGGCTAAATACAGG-CGCGAGACCGATAGCTGACAAGTACC   [306]
101Cvasculum                    TAGGTCGA-CC-GCTGAACTTAAGCATATCAATAAGCGGAGGAAGAGAAACCAACAGGGATTCCCTCAGTAATGGCGAACGAAGCGGGAAGCCCAGGTC-AATCTCC-GGGAATTGTGGTCTGGAGAGTCGAACTGTCCGCCCGAAGTCGACTTGGAACGGCGTGCCTGAGAGGGTGAGAGCCCCGTAGGGCCGGCGGGACGGGTTCGTACTCGTGGAGTCGGGTTGTTTGGGATTGCAGCTCCAAGCGGGTGGTAGACTCCATCCAAGGCTGAATACGGG-TGCAAGACCGATAGCGGACAAGTACC   [303]
10_Dfragilis                    TAGGTCGATCC-GCTGAACTTAAGCATATCAATAAGCGGAGGAAGAGAAACCAACAGGGATTCCCTCAGTAACGGCGAGCGAAGTGGGAAGCCCAGGTCTAATCTCC-GGGAATTGTGGTCTGGAGAGACGGACTGTTCGCCCGAAGTCGACTTGGAACGGCGTGCCGGAGAGGGTGAGAGCCCCGTAGGGCCGGGGGGACGGGTCCGTACTCGTCGAGTCGGGTTGTTTGGGAGTGCAGCCCAAAGCGGGTGGTAGACTCCATCCAAGGCTGAATACGGG-CGCGAGACCGATAGCGAACAAGTACC   [305]
Rfulva                          GAGGTTCA-CCCGCTGAACTTAAGCATATCAATAAGCGCAG-AAGAGAAACCAACAGGGATTCCCTCAGTAACGGCGAGCGAAGTGGGAAGCCCAGGTCTAATCTCC-GGGAATTGTGGTCTGGAGAGTCGAACTGTCCGCCCGAAGTCGACTTGGAACGGCGTGCCTGAGAGGGTGAGAG-CCCGTAGGGCCGGCGGGACGGGTTCGTACTCGTAGAGTCGGGTTGTTTGGGATTGCAGCCCCAAGCGGGTGGTAGACTCCATCCAAGGCTGAATACAGG-TGCGAGACCGATAGCGGACAAGTACC   [303]
Rmucosa                         GAGACTTA-CCCGCTGAACTTAAGCATATCAATAAGCGGAGGAAGAGAAACCAACAGGGATTCCCTCAGTAACGGCGAGCGAAGTGGGATGCCCAGGTCTAATCTCC-GAGAATTGTGGTCTGGAGAGGCAAACTGTCCGCCCGAAGTCGACTTGGAACGGCGTGCCT-AGAGGGTGAGAG-CCCGTAGGGCCGGCGGGGCGAGTTTGTGCTCGTAGAGTCGGGTTGTTTGGGATTGCAGCCCAAAGCGGGTGGTAGACTCCATCCAAGG-TGAATACTGG-TGCGAGACCGATAGCGAACAAGTACC   [302]
244Hxena                        TAGGTCGA-CCCGCTGAACTTAAGCATATCAATAAGCGGAGGAAGAGAAACCAACAGGGATTCCCTTAGTAACGGCGAGCGAAGTGGGAAGCCCAGGTCTAATCTCCCCGGAATTGTGGTCTGGAGAGGCGGATTGTCCGCCCGAAGTTGACTTGGAACGGCACGCCAGAGAGGGTGAGAGCCCCGTAGGGCCAGCGGGACGGATCCGTTCTCGTAGAGTCGGGTTGTTTGGGAATGCAGCCCAAAGTGGGTGGTAGACTCCATCTAAGGCTAAATACGGG-CGCGAGACCGATAGCTGACAAGTACC   [306]
124Hkormella                    TAGGTCGA-CCCGCTGAACTTAAGCATATCAATAAGCGGAGGAaGAGAAACCAACAGGGATTCCCTTAGTAACGGCGAGCGAAGTGGGAAGCCCAGGTCTAATCTTCTGGGAATTGTGGTCTGGAGAGGCAAACTGTCCGCCCGAAATTGACTTGGAACGGCATGCCAAAGAGGGTGAGAGCCCCGTAGGGCTAGCAGGACGGGTTTGTACTCGTAGAGTCGGGTTGTTTGGGAATGCAGCCCAAAGTGGGTGGTAGACTCCATCCAAGGCTAAATACAGG-CGCGAGACCGATRGCTGACAAGTACC   [306]
28Hvanderlandi                  TAGGTCGA-CCCGCTGAACTTAAGCATATCAATAAGCGGAGGAAGAGAAACCAACAGGGATTCCCTTAGTAACGGCGAGCGAAGTGGGAAGCCCAGGTCTAATCTCCCGGGAATTGTGGTCTGGAGAGGCAGACTGTCCGCCCGAAGTTGACTTGGAACGGCACGCCACAGAGGGTGAGAGCCCCGTAGGGCCGGCGGGACGGGTCTGTACTCGTAGAGTCGGGTTGTTTGGGAATGCAGCCCCAAGTGGGTGGTAGACTCCATCCAAGGCTAAaTACGGA-CGCGAGACCGATAGCTGACAAGTACC   [306]
59Htoxius                       TAGGTCGA-CCCGCTGAACTTAAGCATATCAATAAGCGGAGGAAAAGAAACCAACAGGGATTCCCTTAGTAACGGCGAGCGAAGTGGGAAGCCCAGGTCTA-TCTCCCGGGAATTGTGGTCTGGAGAGGCAGACTGTCCGCCCGAAGTTGACTTGGAACGGCACGCCAGAGAGGGTGAGAGCCCCGTAGGGCCGGCGGGACGGGTCTGTTCTCGTAGAGTCGGGTTGTTTGGGAATGCAGCCCAAAGTGGGTGGTAGACTCCATCCAAGGCTAAATACGGG-CGCGAGACCGATAGCTGACAAGTACC   [305]
92Hfascigera                    TAGGTCGA-CCCGCTGAACTTAAGCATATCAATAAGCGGAGGAAAAGAAACCAACAGGGATTCCCTTAGTAACGGCGAGCGAAGTGGGAAGCCCAGGTCTAATCTCCCGGGAATTGTGGTCTGGAGAGGCGGACTGTCCGCCCGAAGTTGACTTGGAACGGCACGCCGAAGAGGGTGAGAGCCCCGTAGGGCCAGCAGGACGGGTCCGTACTCGTAGAGTCGGGTTGTTTGGGAATGCAGCCCCAAGTGGGTGGTAGACTCCATCCAAGGCTAAATACGGG-CGCGAGACCGATAGCTGACAAGTACC   [306]
5Hcinerea                       TAGGTCGA-CCCGCTGAACTTAAGCATATCAATAAGCGGAGGAAAAGAAACCAACAGGGATTCCCTTAGTAACGGCGAGCGAAGTGGGAAGCCCAGGTCTAATCTCCCGGGAATTGTGGTCTGGAGAGGCAGACTGTCCGCCCGAAGTTGACTTGGAACGGCACGCCAAAGAGGGTGACAGCCCCGTAGGGCCGGCGGGACGGGTCTGTTCTCGTAGAGTCGGGTTGTTTGGGAATGCAGCTCAAAGCGGGTGGTAGACTCCATCCAAGGCTAAATACGGG-CGCGAGACCGATAGCTGACAAGTACC   [306]
7Hcinerea                       NNNNNNNN-NCCGCTGAACTTAAGCATATCAATAAGCGGAGGAAAAGAAACCAACAGGGATTCCCTTAGTAACGGCGAGCGAAGTGGGAAGCCCAGGTCTAATCTCCCGGGAATTGTGGTCTGGAGAGGCAGACTGTCCGCCCGAAGTTGACTTGGAACGGCACGCCAGAGAGGGTGAGAGCCCCGTAGGGCCGGCGGGACGGGTCTGTTCTCGTAGAGTCGGGTTGTTTGGGAATGCAGCCCAAAGTGGGTGGTAGACTCCATCCAAGGCTAAATACGGG-CGCGAGACCGATAGCTGACAAGTACC   [306]
6Hoculata                       TAGGTCGA-CCCGCTGAACTTAAGCATATCAATAAGCGGAGGAAGAGAAACCAACAGGGATTCCCTTAGTAACGGCGAGCGAAGTGGGAAGCCCAGGTCTAATCTCCCGGGAATTGTGGTCTGGAGAGGCGGACTGTCCGCCCGAAGTTGACTTGGAACGGCATGCCAAAGAGGGTGAGAGCCCCGTAGGGCCAGCGGGACGGGTCCGTACTCGTAGAGTCGGGTTGTTTGGGAATGCAGCCCCAAGTGGGTGGTAGACTCCATCCAAGGCTAAATACGGG-CGCGAGACCGATAGCTGACAAGTACC   [306]
109Oceanapia                    TAGGTCGA-CCCGCTGAACTTAAGCATATCAATAAGCGGAGGAAGAGAAACCAACYGGGATTCCCTCAGTAACGGCGAGCGAAGTGGGATGCCCAAGCCTAATCTCC-GGGAATTGTGGTGTTTAGAGTGGGATTGTTCGCCCGAAGTCGACCTGGAACGGCACGCCCGAGAGGGTGAGAGCCCCGTAGGGCCGACGGGACGGATCCGCACTCGTCGAGTCGGGTTGTTTGGAATGCAGCCCCAAAG-GG-TGGTAGACTCCATCCAAGGCTGAATACGGG-CGCGAGACCGATAGAAGACAAGTACC   [303]
27Pachychalina                  TAGGTCGA-CCCGCTGAACTTAAGCATATCAATAAGCGGAGGAAGAGAAACCAACAGGGATTCCCTCAGTAACGGCGAGCGAAGTGGGAAGCCCAGGTCTAATCTCC-GGGAATTGTGGTCTGGAGAGACGGACTGTTCGCCCGAAGTCGACTTGGAACGGCGTGCCGGAGAGGGTGAGAGCCCCGTAGGGCCGGGGGGACGGGTCCGTACTCGTCGAGTCGGGTTGTTTGGGAGTGCAGCCCAAAGCGGGTGGTAGACTCCATCCAAGGCTGAATACGGS-CGCGAGACCGATAGCGAACAAGTACC   [305]
73Pstrongylala                  TAGGTCGA-CCCGCTGAATTTAAGCATATCAATAAGCGGAGGAAGAGAAACCAACAGGGATTCCCTCAGTAACGGCGAGCGAAGTGGGAAGCCCAGGTCTAATCTCCCGGGAATTGTGGTCTGGAAAGGCGGACTGTCCGCCCGAAGTTGACTTGGAATGGCACGCTAAAGAGGGTGAGAGCCCCGTAGGGCCGGCGGGACGGGTCCGTACTTATCGAGTCGGGTTGTTTGGGATTGCAGCCCCAAGTTGGTGGTAGACTCCATCAAAGGCTGAATACGGG-TGCGAGACCGATAGCTGACAAGTACC   [306]
90_Petrosiidae_sp.              NNNNNNNN-NNNNNNNNNNNNNNNNatATcaATAAGCGGaGGAaGAgaAACCAACAGGGATTCCCTCAGTAACGGCGAGCGAAGTGGGAAGCCCAGGTCTAATCTCC-GGGAATTGTGGTCTGGAGAGTCGAACTGTCCGCCCGAAGTCGACTTGGAACGGCGTGCCTGAGAGGGTGAGAGCCCCGTAGGGCCAGCGGGACGGGTTCGTACTCGTTGAGTCGGGTTGTTTGGGATTGCAGCCCCAAGTGGGTGGTAGACTCCATCCAAGGCTGAATACAGG-TGCGAGACCGATAGCGGACAAGTACC   [305]
117_Petrosia_sp._G              TAGGTCGA-CC-GCTGAACTTAAGCATATCAATAAGCGGAGGAAGAGAAACCAACAGGGATTCCCTTAGTAACGGCGAGCGAAGTGGGAAGCCCAGGTCTAATCTCC-GGGAATTGTGGTCTGGAGAGGCGAACTGTCCGCCCGAAGTCGACTTGGAACGGCGTGCCCGAGAGGGTGAGAGCCCCGTAGGGCCGGCGGGACGGGTTCGTACTCGTGGAGTCGGGTTGTTTGGGATTGCAGCCCCAAGCGGGTGGTAGACTCCMTCCAAGGCTGAATACTGG-TGCGAGACCGATAGCGGACAAGTACC   [304]
N253_Petrosia_sp._G             TAGGTCGA-CCCGCTGAACTTAAGCATATCAATAAGCGGAGGAAGAGAAACCAACAGGGATTCCCTCAGTAACGGCGAGCGAAGTGGGAAGCCCAGGTCTAATCTCCCGGGAATTGTGGTCTGGAAAGGCGGACTGTCCGCCCGAAGTTGACTTGGAACGGCACGCTAAAGAGGGTGAGAGCCCCGTAGGGCCGGCGGGAGCGGTCCGTACTTGTAGAGTCGGGTTGTTTGGGATTGCAGCCCCAAGTTGGTGGTAGACTCCATCAAAGGCT-AATACGGT-NNNNNNNNNNNNNNNNNNNNNNNNNN   [305]
Petrosia_ficiformis_AJ225828    GAGGTTCA-CCCGCTGAACTTAAGCATATCAATAAGCGGAGGAAGAGAAACCAACAGGGATTCCCTCAGTAACGGCGAGCGAAGTGGGAAGCCCAGGTCTAATCTCC-GGGAATTGTGGTCTGGAGAGTCGAACTGTCCGCCCGAAGTCGACTTGGAACGGCGTGCCTGAGAGGGTGAGAGCCCCGTAGGGCCGGCGGGACGGGTTCGTACTCGTTGAGTCGGGTTGTTTGGGATTGCAGCCCCAAGCGGGTGGTAGACTCCATCCAAGGCTGAATACAGG-TGCGAGACCGATAGCGGACAAGTACC   [305]
110_Strongyl_sp._G              TAGGTCGA-CC-GCTGAACTTAAGCATATCAATAAGCGGAGGAAGAGAAACCAACAGGGATTCCCTCAGTAACGGCGAGCGAAGTGGGAAACCCAGATCTAATCTCT-GGGAATTGTGGTCTGTAGAGACGGGCTGTCCGCCCGAAGTCGACTTGGAACGGCGTGCCTGAGAGGGTGAGAGCCCCGTAGGGCCGGCGGGACGAGTCCGTGCTCGTAGAGTCGGGTTGTTTGAGATTGCAGCCCAAAGCGGGTGGTAGACTCCATCCAAGGGTGAATACCTG-TGCGAGTCCGATAGCAGACAAGTACC   [304]
121Strongylophora_seriata       TAGGTCGA-CCCGCTGAATTTAAGCATATCATTAAGCGGAGGAAGAGAAACCACCAGGGATTCCCTCAGTAACGGCGAGCGAAGTGGGAAACCCAGATcTAATcTCC-GGGAATTGTGGTCTGTAGAGACGGGCTGTCCGCCCGAAGTCGACTTGGAACGGCGTGCCTGAGAGGGTGAGAGCCCCGTAGGGCCGGCGGGACGAGTCCGTGCTCATAGAGTCGGGTTGTTTGGGAATGCAGCCCAAAGCGGGTGGTAGACTCCAtCCAAGGGTGAACACCTG-TGCGAGTCCGATaGCaaACaAGTTCC   [305]
36_Siphonochalina_sp.           TAGGTCGA-CCCGCTGAACTTAAGCATATCAATAAGCGGAGGAAGAGAAACCAACAGGGATTCCCTTAGTAACGGCGAGCGAAGTGGGAAGCCCAGGTCTAATCTCCTGGGAATTGTGGTCTGGAGAGGCGGACTGTCCGCCCGAAGTTGACTTGGAACGGCACGCCGAAGAGGGTGAGAGCCCCGTAGGGCCAGCGGGACGGGTCCGTACTCGTAGAGTCGGGTTGTTTGGGAATGCAGCCCCAAGTGGGTGGTAGACTCCATCCAAGGCTAAATACGGG-CGCGAGACCGATAGCTGACAAGTACC   [306]
102_Xestospongia_sp.            TAGGTCGA-CCCGCTGAACTTAAGCATATCAATAAGCGGAGGAAGAGAAACCAACAGGGATTCCCTTAGTAACGGCGAGCGAAGTGGGAAGCCCAGGTCTAATCTCCCGGGAATTGTGGTCTGGAGAGGCAGACTGTCCGCCCGAAGTTGACTTGGAACGGCACGCCGGAGAGGGTGAGAGCCCCGTAGGGCCAGCGGGACGGGTCTGTACTCGTGGAGTCGGGTTGTTTGGGATTGCAGCCCCAAGTGGGTGGTAGACTCCATCCAAGGCTAAATACGGA-CGCGAGACCGATAGCTGACAAGTACC   [306]
N337_HaploscleriNa_2_G          TAGGTCGATCCCGCTGAACTTAAGCATATCAATAAGCGGAGGAAGAGAAACCAACCAGGATTCCCTCAGTAACGGCGAGCGAAGTGGGAAGCTCAGGCCTAATCTCC-GGGAATTGTGGTCTGGAGACGCCTGCTGTCCGCCCGAAGTTGACCTGGAACGGTGCGTCGCAGAGGGTGACAATCCCGTAGGGCCGAGTGGACGAGCTGGCGCTCGGCGAGTCGGGTTGTTTGGGATTGCAGCCCAAAGCGGGTGGTAAACTCCATCCAAGGCTAAAGCGCAC-RACNNNNNNNNNNNNNNNNNNNNNNN   [306]
N404                            TAGGTCGATCC-GCTGAACTTAAGCATATCAATAAGCGGMGGARAAGAAACCAACCAGGATTCCCTTAGTAACGGCGAGCGAAGTGGGAAGCTCAGG-CTAATCTCC-GGGAATTGTGGTCTGGAGACGCCTACTGTCCGCCCGAAGTTGACCTGGAACGGTGCGTCAGAGAGGGTGACAATCCCGTAGGGCCGAGTGGACGAGTGGGCGCTCGGCGAGTCGGGTTGTTTGAGATTGCAGCCCAAAGCGGGTGGTAAACTCCATCCAAAGCTAAATAGTGG-CACGAGACCGATAGCGAACAAGTACC   [304]
N382                            TAGGTCGAACC-GCTGAACTTAAGCATATCAATAAGCGGAGGAAGAGAAACCAACCAGGATTCCCTCAGTAACGGCGAGCGAAGTGGGAAGCTCAGG-CTAATCTCC-GGGAATTGTGGTCTGGAGACGCCAACTGTCCGCCCGAAGTTGACCTGGAACGGCGCGTCAGAGAGGGTGACAGTCCCGTAGGGCCGGGTGGACGATTTGGCGGTCGGCGAGTCGGGTTGTTTGGGATTGCAGCCCAAAGTGGGTGGTAAACTCCATCCAAAGCTAAACAGCGG-CACGAGACCGATAGCGAACAAGTACC   [304]
G146Aparaviridis                TAGGTCG-ACCCGCTGAATTTAAGCATATCAATAAGCGGAGGAAGAGAAACCAACCAGGATTCCCTCAGTAACGGCGAGCGAAGTGGGAAGCTCAGGCCTAATCTCC-GGGAATTGTGGTCTGGAGACGCCTGCTGTCCGCCCGAAGTTGACCTGGAACGGTGCGTCGCASAGGGTGACAATCCCGTAGGGCCGAGTGGACGAGCTGGCGCTCGGCGAGTCGGGTTGTTTGGGATTGCAGCCCAAAGcGGGTGGTAAACTCCATCCAAGGCTAAATAGCGG-CACGAGACCGATAGCGAACAAGTACC   [305]
9Amucosum                       TAGGTCGA-CCCGCTGAACTTAAGCATATCAATAAGCGGAGGAAAAGAAACTAACCAGGATTCCCTCAGTAACGGCGAGCGAAGTGGGAAGCTCAGG-CAAATCTCC-GGGAATTGTGGCCTGGAGGGGCAGCCTGTGGGCCCGAAGTTGACCTGGAACGGCGCGTCAGAGAGGGCGAGAGCCCCGTAGGGCCGTCGTCACGAGGCTGCCTTCGCGGAGTCGGGTTGTTTGGGACTGCAGCCCAAAGTGGGTGGTAGACTCCATCTAAAGCTAAATACTGG-CGCGAGACCGATAGCGGACAAGTACC   [304]
74Aingens                       TAGgtSGA-CCCGCTGAATTTAAGCATATCAaTAAGCGGAGGAAGAGAAACCAACCAGGATTCCYTCAGTAACGGCGAGCGAAGTGGGAAGCTCAGG-CMAATCTCC-GGGAATTGTGGTCTGGAGACGCCAACTGTCCGCCCGAAGTTGACCTGGAACGGCGCGTCagAGAGGGTGACAGTCCCGTAGGGCCGGGTGGACGATTTGGCGGTCGGCGAGTCGGGTTGTTTGGGATTGCAGCCCAAAGTGGGTGGTAAACTCCATCCAAAGCTAAaCAGCGG-CACGAGACCGATAGCGAACAAGTACC   [304]
69Chooperi                      NNNNNNNN-NN-NNNNNNNTTAAGCATATCAATAAGCGGAGGAAGAGAAACCAACCAGGATTCCCTCAGTAACGGCGAGCGAAGTGGGAAGCTCAGG-CTAATCTCC-GGGAATTGTGGTCTGGAGACGCCTACTGTCCGCCCGAAGTTGACCTGGAACGGCGCGTCGGAGAGGGTGACAATCCCGTAGGGCCGAGTGGACGAGTGGGTTGTCGGCGAGTCGGGTTGTTTGGGAATGCAGCCCAAAGCGGGTGGTAAACTCCATCCAAAGCTAAATAGCGG-CACGAGACCGATAGCGAACAAGTACC   [303]
17Aviridis                      TAGGTCGA-CCCGCTGAACTTAAGCATATCAATAAGCGGAGGAAGAGAAACCAACCAGGATTCCCTCAGTAACGGCGAGCGAAGCGGGAAGCTCAGG-CTAATCTCC-GGGAATTGTGGCCTGGAGAGGCCGGCAGTC-GCCCGAAGTTGACCTGGAACGGCGCGTCAGAGAGGGTGACAGTCCCGTAGGGCCGAGTCGACGAGTCGGTCGTCGGCGAGTCGGGTTGTTTGGGAATGCAGCCCAAAGCGGGTGGTAAACTCCATCCAAAGCTAAATAACGG-CGCGAGACCGATAGCGAACAAGTACC   [303]
26Amphimedon                    TAGGTCGA-CCCGCTGAATTTAAGCATATCAATAAGCGGAGGAAGAGAAACTAACCAGGATTCCCTTAGTAACGGCGAGCGAAGTGGGAAGCTCAGG-CTAATCTCC-GGGAATTGTGGTCTGGAGACGCCTGCTGTCCGCCCGAAGTTGACCTGGAACGGTGCGTCAGAGAGGGTGACAATCCCGTAGGGCCGAGTGGACGAGCTGGCGCTCGGCGAGTCGGGTTGTTTGGGATTGCAGCCCAAAGAGGGTGGTAAACTCCATCCAAAGCTAAATAGTGG-CACGGGACCGATAGCGAACAAGTACC   [304]
24Pplana                        TAGGTCGA-CCCGCTGAACTTAAGCATATCAATAAGCGGAGGAAGAGAAACCAACCAGGATTCCCTTAGTAACGGCGAGCGAAGTGGGAAGCTCAGG-CTAATCTCC-GGGAATTGTGGTCTGGAGACGCCAACTGTCCGCCCGAAGTTGACCTGGAATGGCGCGTCAGAGAGGGTGACAGTCCCGTAGGGCTGGGTGGATGATTTGGCGCTCAGCGAGTCGGGTTGTTTGGGAATGCAGCCCAAAGCGGGTGGTAAACTCCATCCAAAGCTAAACAGCGG-CACGAGACCGATAGCGAACAAGTACC   [304]
16Phoeksemai                    TAGGTCGA-CCCGCTGAACTTAAGCATATCAATAAGCGGAGGAAGAGAAACCAACCAGGATTCCCTCAGTAACGGCGAGCGAAGTGGGAAGCTCAGG-CTAATCTCC-GGGAATTGTGGTCTGGAGACGCCAACTGTCCGCCCGAAGTTGACCTGGAACGGCGCGTCAGAGAGGGTGACAGTCCCGTAGGGCCGGGTGGACGATTTGGCGCTCGGCGAGTCGGGTTGTTTGGGAATGCAGCCCAAAGTGGGTGGTAAACTCCATCCAAAGCTAAACAGCGG-CACGAGACCGATAGCGAACAAGTACC   [304]
77Ntuberosa                     TAGGTCGA-CCCGCTGAACTTAAGCATATCAATAAGCGGAGGAAGAGAAACCAACCAGGATTCCCTCAGTAACGGCGAGCGAAGTGGGAAGCTCAGG-CTAATCTCC-GGGAATTGTGGTCTGGAGACGCCAACTGTCCGCCCGAAGTTGACCTGGAACGGCGCGTCAGAGAGGGTGACAGTCCCGTAGGGCCGGGTGGACGGWTTGGCGGTCGGCGAGTCGGGTTGTTTGGGAATGCAGCCCAAAGTGGGTGGTAAACTCCATCCAAAGCTAAATAGCGG-CACGAGACCGATAGCGAACAAGTACC   [304]
112Petrosia_sp.                 TAGGTCGA-CCCGCTGAACTTAAGCATATCAATAAGCGGAGGAAGAGAAACCAACCAGGATTCCCTTAGTAACGGCGAGCGAAGTGGGAAGCTCAGG-CTAATCTCC-GAGAATTGTGGTCTGGAGACGCCAACTGTCCGCCCGAAGTTGACCTGGAATGGCGCGTCAGAGAGGGTGACAGTCCCGTAGGGCTGGGTGGATGATTTGGCGCTCAGCGAGTCGGGTTGTTTGGGAATGCAGCCCAAAGCGGGTGGTAAACTCCATCCAAAGCTAAACAGCGG-CACGAGACCGATAGCGAACAAGTACC   [304]
123Petrosia_sp.                 TAGGTCGA-CCCGCTGAATTTAAGCATATCAATAAGCGGAGGAAGAGAAACCAACCAGGATTCCCTCAGTAACGGCGAGCGAAGTGGGAAGCTCAGG-CTAATCTCC-GGGAATTGTGGTCTGGAGACGCCAACTGTCCGCCCGAAGTTGACCTGGAACGGCGCGTCAGAGAGGGTGACAGTCCCGTAGGGCCGGGTGGACGATTTGGCGCTCGGCGAGTCGGGTTGTTTGGGAATGCAGCCCAAAGTGGGTGGTAAACTCCATCCAAAGCTAAACAGCGG-CACGAGACCGATAGCGAACAAGTACC   [304]
13Niphates_sp.                  TAGGTCGA-CCCGCTGAACTTAAGCATATCAATAAGCGGAGGAAGAGAAACCAACCAGGATTCCCTCAGTAACGGCGAGCGAAGTGGGAAGCTCAGG-CTAATCTCC-GGGAATTGTGGTCTGGAGACGCCTACTGTCCGCCCGAAGTTGACCTGGAACGGCGCGTCGGAGAGGGTGACAATCCCGTAGGGCCGAGTGGACGAGTGGGTTGTCGGCGAGTCGGGTTGTTTGGGAATGCAGCCCAAAGCGGGTGGTAAACTCCATCCAAAGCTAAATAGCGG-CACGAGACCGATAGCGAACAAGTACC   [304]
55Niphates_olemda               TAGGTCGA-CCCGCTGAACTTAAGCATATCAATAAGCGGAGGAAAAGAAACTAACCAGGATTCCCTCAGTAACGGCGAGCGAAGTGGGAAGCTCAGG-CTAATCTCC-GGGAATTGTGGTCTGGAGACGCCTGCTGTCCGCCCGAAGTTGACCTGGAACGGTGCGTCAGAGAGGGTGACAATCCCGTAGGGCCGGGTGGACGAGCTGGCGCTCGGCGAGTCGGGTTGTTTGGGATTGCAGCCCAAAGCGGGTGGTAAACTCCATCCAAAGCTAAATAGCGG-CACGAGACCGATAGCGAACAAGTACC   [304]
119Niphates_elegans             TAGGTCGA-CCCGCTGAATTTAAGCATATCAATAAGCGGAGGAAAAGAAACTAACCAGGATTCCCTTAGTAACGGCGAGCGAAgTGGGAAGCTCAGG-CTAATCTCC-GGGAATTGTGGTCTGGAGACGCCTGCTGTCCGCCCGAAGTTGaCCTGGAACGGKGCGTCGGAgAGGGTGACAATcCcGTAGGgCCGGGTGGACGAGCTGGCGCTcGGSGAGTCGGGTTGTTTGGGATTGCAGCCCAAAGCGGGTGGTAAACTCCATCCAAAGCTAAATAGCGG-CACGAGACCGATTGCGAACAAGTTCC   [304]
91Niphates_sp.                  NNNNNNNN-CC-GCTGAACTTAAGCATATCAATAAGCGGAGGAAAAGAAACTAACCAGGATTCCCTTAGTAACGGCGAGCGAAGTGGGAAGCTCAGG-CTAATCTCC-GGGAATTGTGGTCTGGAGACGCCTGCTGTCCGCCCGAAGTTGACCTGGAACGGTGCGTCGGAGAGGGTGACAATCCCGTAGGGCCGGGTGGACGAGCTGGCGCTCGGCGAGTCGGGTTGTTTGGGATTGCAGCCCAAAGCGGGTGGTAAACTCCATCCAAAGCTAAATAGCGG-CACGAGACCGATAGCGAACAAGTACC   [303]
N359                            TAGGTCGA-NCCGCTGAACTTAAGCATATCAATAAGCGGASGAAGAGAAACCAACCGGGATTCCCTCAGTAACGGCGAGCGAAGTGGGAAGCTCAGG-CTAATCTCC-GGGAATTGTGGTCTGGAGAGGCCGACTGTCCGCCCGAAGTTGACCTGGAACGGCGCGTCGGAGAGGGTGAGAGCCCCGTAGGGTCGAGTGGACGAGTCGGTGGTCGGCGAGTCGGGTTGTTTGAGATTGCAGCCCAAAGCGGGTGGTAAACTCCATCCAAAGCTGAATAGCGG-CACGAGACCGATAGCGAACAAGTACC   [304]
G185Tabulocalyx                 TAGGTCGA-CCCGCTGAATTTAAGCATATCAATAAGCGGAGGAAGAGAAACCAACCGGGATTCCCTCAGTAACGGCGAGCGAAGCGGGAAGCCCAGGTCTAATCTCCGTCGAATTGTGGTCTGGAGAGACGGTCTGTCCGCCCCAAGTCGACTTGGAACGGCGCGCCATAGAGGGTGAGAGCCCCGTAGGGCCGGCGGGACGGGTCCGTTCTCGCAGAGTCGGGTTGTTTGGGAGTGCAGCCCAAAGCGGGTGGTAGACTCCATCCAAGGCTGAATACAGG-CGCGGGTCCGATAGCGGACAAGTACC   [306]
Aqueenslandica                  GAGACCCA-CCCGCTGAACTTAAGCATATCAATAAGCGGAGGAAGAGAAACCAACCGGGATTCCCCCAGTAACGGCGAGCGAAGCGGGAAGCCCAGGTCTAATCTCC-GGGAATTGTGGTCTGGAGAGCCGGGCTGTCCGCCCGAAGTCGACTTGGAACGGCGCGCCCAAGAGGGTGAGAGCCCCGTAGGGCCGACGGGACGAGCTCGCGCTCGTCGAGTCGAGTTGTTTGGGAATGCAGCTCAAATCGGGTGGTAGACTCCATCCAAGGCTGAATACGGG-CGCGAGTCCGATAGCGGACAAGTACC   [305]
229Hsimulans_D1                 TAGGTCGA-cCCGCTGAACTTAAGCATATCAATAAGCGGAGGAAGAGAAACCAACCGGGATTCCCCCAGTAACGGCGAGCGAAGCGGGAAGCCCAGGTCTAATCTCC-GAGAATTGTGGTCTGGAGAGCCGGGCTGTCCGCCCGAAGTCGACTTGGAACGGCGCGCCCAAGAGGGTGAGAGCCCCGTAGGGCCGACGGGACGAGCTCGCGCTCGTCGAGTCGAGTTGTTTGGGAATGCAGCTCAAATCGGGTGGTAGACTCCATCCAAGGCTGAATACAGG-CGCGAGTCCGATAGCGGACAAGTACC   [305]
230Hali_E_D1                    TAGGTCGA-CCCGCTGAACTTAAGCATATCAATAAGCGGAGGAAAAGAAACCAACCGGGATTCCCTCAGTAACGGCGAGCGAAGTGGGAAGCCCAGGTCTAATCTCC-GGGAATTGTGGTCTGGAGAGCGGAGTTGTCCGCCCGAAGTCGACTTGGAACGGCGTGCCAGAGAGGGTGAGAGCCCCGTAGGGCCGACGGGACGAGCTCCGACTCGTCGAGTCGGGTTGTTTGGGAATGCAGCCCCAATCGGGTGGTAGACTCCATCCAAGGCTGAACACGGG-CGCGAGTCCGATAGCGGACAAGTACC   [305]
31Haliclona_sp.                 TAGGTCGA-CCCGCTGAATTTAAGCATATCAATAAGCGGAGGAAAAGAAACCAACCGGGATTCCCTCAGTAACGGCGAGCGAAGTGGGAAGCCCAGGTCTAATCTCC-GGGAATTGTGGTCTGGAGAGCGGAGTTGTCCGCCCGAAGTCGACTTGGAACGGCGTGCCGTAGAGGGTGAGAGCCCCGTAGGGCCGACGGGACGAGCTCCGACTCGTCGAGTCGGGTTGTTTGGGAATGCAGCCCAAATCGGGTGGTAGACTCCATCCAAGGCTGAACACGGG-CGCGAGTCCGATAGCGGACAAGTACC   [305]
167Hali_vansoesti_D1            TAGGTCGA-CCCGCTGAACTTAAGCATATCAATAAGCGGAGGAAAAGAAACCAACCGGGATTCCCTTAGTAACGGCGAGCGAAGTGGGAAGCCCAGGTCTAATCTCT--GGAATTGTGGTCTGGAGAGACGGACTGTTCGCCCAAAGTCGACTTGGAATGGCGCGCCGTAGAGGGTGAGAGCCCCGTAGGGCCGGCGGGACGGGTCCGTTCTCGTAGAGTCGGGTTGTTTGGGAGTGCAGCCCAAATCGGGTGGTAGACTCCATCCAAGGCTGAATACAAG-CGTGGGTCCGATAGCGGACAAGTACC   [304]
104Petrosia_sp.                 TAGGTCGA-CCCGCTGAACTTAAGCATATCAATAAGCGGAGGAAGAGAAACCAACCGGGATTCCCCCAGTAACGGCGAGCGAAGCGGGAAGCCCAGGTCTAATCTCC-GGGAATTGTGGTCTGGAGAGTCGGATCGTCCGCCCGAAGTCGACTTGGAACGGCGTGCCGGAGAGGGTGAGAGCCCCGTAGGGCCGGGGGGACGGATCCGGACTCGACGAGTCGGGTTGTTTGGGAATGCAGCCCCAAGCGGGTGGTAGACTCCATCCAAGGCTAAATACGGG-CGCGAGACCGATAGCGAACAAGTACC   [305]
122Siphonochalina_sp.           NNNNNNNN-NNNNNNNNNNNNNNNNNNATTCATAAGCGGAG-AAG---AACTAACCGGG-TTCCCTCAGTAACGGCGAGCGAAGTGGGAAGCTCAGG-CTAATCTCC-GGGAATTGTGGTCTGGAGACGCCTGCTGTCCGCCCGAAGTTGACCTGGAACGGTGCGTCAGAGAGGGTGACAATCCCGTAGGGCCGGGTGGACGAGCTGGCGCTCAGCGAGTCGGGTTGTTTGGGATTGCAGCCCAAAGCGGGTGGTAAACTCCATCCAAAGCTAAATAGTGG-CACGAGACCGATAGCGAACAAGTACC   [299]
;
END;


BEGIN CODONS;
	CODONPOSSET * CodonPositions = 
		N: 1-308;
	CODESET  * UNTITLED = Universal: all ;
END;


BEGIN ASSUMPTIONS;
	OPTIONS  DEFTYPE=unord PolyTcount=MINSTEPS ;
END;


BEGIN MacClade;
	Version 4.0  84;
	LastModified -920920853;
	FileSettings editor  '0' '0' '1' '1';
	Singles 000;
	Editor 0001100111111110010001001 '1' '12' Geneva '9' '216' '1' all;
	EditorPosition  '46' '6' '659' '1115';
	TreeWindowPosition  '46' '6' '659' '1102';
	ListWindow Characters closed Geneva '9' '50' '10' '273' '399' 000;
	ListWindow Taxa closed Geneva '9' '50' '10' '276' '490' 100000;
	ListWindow Trees closed Geneva '9' '50' '10' '276' '490' ;
	ListWindow TypeSets closed Geneva '9' '50' '10' '276' '490' ;
	ListWindow WtSets closed Geneva '9' '50' '10' '276' '490' ;
	ListWindow ExSets closed Geneva '9' '50' '10' '276' '490' ;
	ListWindow CharSets closed Geneva '9' '50' '10' '276' '490' ;
	ListWindow TaxSets closed Geneva '9' '50' '10' '276' '490' ;
	ListWindow CharPartitions closed Geneva '9' '50' '10' '276' '490' ;
	ListWindow CharPartNames closed Geneva '9' '50' '10' '276' '490' ;
	ListWindow WtSets closed Geneva '9' '50' '10' '276' '490' ;
	ChartWindowPosition  '52' '30' '638' '1092';
	StateNamesSymbols closed Geneva '9' '10' '50' '30' '148' '220';
	WindowOrder  Data;
	OtherSymbols &/ 00 ?-;
	Correlation  '0' '0' '1000' '0' '0' 10011010;
	Salmo 00000001;
	EditorFile  '2';
	ExportHTML _ MOSS  '100' 110000;
	PrettyPrint 10;
	EditorToolsPosition  '530' '213' '115' '165';
	TreeWindowProgram 10;
	TreeWindow 0000;
	Continuous  '0' '3' 1;
	Calculations 0000001;
	SummaryMode  '0' '0' 0;
	Charts  Geneva '9' (normal) 0010;
	NexusOptions  '0' '0' '50' 001011011;
	TipLabel  '1';
	TreeFont  Geneva '9' (normal);
	TreeShape  1.0 1.0 0100;
	TraceLabels 0101;
	ChartColors  '0' '0' '65535' '9' '0' 1;
	ChartBiggestSpot 1;
	ChartPercent 10;
	ChartBarWidth  '10' 1;
	ChartVerticalAxis 10101;
	ChartMinMax  '0';
	TraceAllChangesDisplay  '1' 1;
	BarsOnBranchesDisplay  '0' '0' '60000' '10000' '10000' '10000' '10000' '60000' '65000' '65000' '65000' '6' '1' 0000101;
	ContinuousBranchLabels 0;
	AllStatesBranchLabels 1;
	IndexNotation  '2' 1;
	PrintTree  10.00 '2' '2' '2' '2' '2' '2' '2' '2' '2' '2' '2' Geneva '9' (normal) Geneva '10' (normal) Geneva '9' (normal) Geneva '9' (normal) Geneva '9' (bold ) Geneva '9' (normal) Geneva '9' (normal) '0' '0' '0' '0' '0' '0' '0' '0' '0' '0' '0' '0' '0' '0' '0' '0' '0' '0' '0' '0' '0' '0' '0' '0' '0' '0' '0' '0' '0' '0' '1' '1' '1' '1' '1' '7579' '-39' '4' '-40' '0' '1' '2' '1' '8' '0' '0' '0' '2' 1000111000000000000100000111000;
	MatchChar 00 .;
	EntryInterpretation 01;
	ColorOptions 00;
	TreeTools  '0' '5' '4' '0' '10' '4' '0' 00100111111101110;
	EditorTools  '0' '0' '0' '1000' '0' '0' '6' '3' '0' 100000101110011;
	PairAlign  '2' '2' '3' '2' '1' '1' '2' '1' '3' 1010;
	BothTools  '1';
END;
