# Supplementary material for: Phylogenetic Relationships of the Marine Haplosclerida (Phylum Porifera) Employing Ribosomal (28S rRNA) and Mitochondrial (cox1, nad1) Gene Sequence Data
Source: PLoS One. 2011 Sep 13;6(9):e24344. doi: 10.1371/journal.pone.0024344 (PMC3172223; doi:10.1371/journal.pone.0024344)
Supplement: Dataset S4 — The cox1 dataset including sequences from other demospnge orders and cnidarians. (NEX) [file pone.0024344.s009.nex]

#NEXUS 
[MacClade 4.06 registered to Grace McCormack, NUIM]


BEGIN DATA;
	DIMENSIONS  NTAX=156 NCHAR=577;
	FORMAT DATATYPE=DNA  MISSING=? GAP=- ;
MATRIX
[                                                                       10        20        30        40        50        60        70        80        90        100       110       120       130       140       150       160       170       180       190       200       210       220       230       240       250       260       270       280       290       300       310       320       330       340       350       360       370       380       390       400       410       420       430       440       450       460       470       480       490       500       510       520       530       540       550       560       570     ]
[                                                                       .         .         .         .         .         .         .         .         .         .         .         .         .         .         .         .         .         .         .         .         .         .         .         .         .         .         .         .         .         .         .         .         .         .         .         .         .         .         .         .         .         .         .         .         .         .         .         .         .         .         .         .         .         .         .         .         .       ]

AY530425Obelia                                    NNNNGAACTGCATTAAGTATGTTAATCAGATTAGAATTAGCAGGACCAGGTGCTATGTTCGGAGATGATCATTTATATAATGTTATAGTAACTGCACATGCTTTTGTCATGATTTTCTTTTTAGTAATGCCAGTCTTAATTGGAGGATTTGGTAATTGATTAATACCATTATATATAGGAGCACCAGATATGGCATTTCCTAGATTAAATAATTTAAGTTTTTGATTATTACCACCTGCATTATTATTATTGTTAGGTTCTTCCTTAGTCGAACAAGGAGCAGGGACAGGATGAACTGTATATCCTCCTTTATCAGGAGCTCAAACTCATTCAGGAGGATCTGTTGATATGGCAATATTTAGTTTACATTGTGCAGGTGCTTCATCAATAATGGGAGCAATAAATTTTATTACAACTATTTTTAATATGAGAGCACCTGGATTAACTTTAGATAAATTACCATTATTTGTTTGATCTGTTTTAATAACAGCATTCTTATTATTNTTATCATTACCAGTTTTAGCAGGTGCAATAACTATGTTATTAACAGATAGAAATTTTAATACTACATTTTTTG   [577]
AY530379Obelia                                    NNNNGAACTGCATTAAGTATGTTAATCAGATTAGAATTAGCAGGACCAGGTGCTATGTTCGGGGATGATCATTTATATAATGTTATAGTCACTGCACATGCTTTTGTCATGATTTTCTTTTTAGTAATGCCAGTTCTAATTGGAGGATTTGGTAATTGATTAGTACCATTATATATAGGAGCACCAGATATGGCATTTCCTAGATTAAATAATTTAAGTTTTTGATTATTACCACCTGCATTATTATTATTATTAGGATCTTCTTTAGTTGAACAAGGAGCAGGAACAGGATGGACTGTATACCCTCCTTTATCAGGAGCTCAAACTCATTCAGGAGGATCTGTTGATATGGCAATATTTAGTTTACATTGTGCAGGTGCTTCATCTATTATGGGAGCAATAAATTTTATTACAACTATTTTTAATATGAGAGCACCTGGATTAACTCTAGATAAATTACCATTGTTCGTTTGATCTGTTTTAATAACAGCATTTTTATTATTATTGTCATTACCTGTTTTAGCAGGTGCAATAACTATGTTATTAACAGATAGAAATTTCAATACTACATTTTTTG   [577]
AY789908Obelia                                    GTAGGTACTGCTTTAAGTATGTTAATAAGATTGGAGCTTGCAGGTCCAGGAGCCATGTTTGGTGATGATCATTTATATAATGTAATTGTAACTGCACATGCTTTCGTAATGATTTTCTTTTTAGTAATGCCAGTTTTAATTGGTGGTTTTGGTAATTGATTAATACCTTTATATATAGGAGCCCCTGATATGGCATTTCCTAGGTTAAATAACCTAAGTTTTTGGTTACTACCTCCTGCATTATTATTATTACTAGGTTCTTCCTTAGTAGAACAAGGAGCAGGTACAGGTTGAACTGTCTACCCTCCTTTATCAGGTTCTCAAACACATTCAGGAGGAGCAGTAGATATGGCTATTTTTAGTTTACATTGTGCAGGAGCTTCTTCTATTATGGGAGCTATAAATTTTATAACTACCATATTTAATATGAGAGCCCCTGGATTAACACTAGATAAATTACCTTTATTTGTCTGATCTGTATTAATTACAGCATTTTTATTATTACTATCTTTACCTGTTTTAGCAGGTGCAATAACAATGTTATTAACAGATAGAAATTTTAACACTACATTTTTTG   [577]
EF540790_Cordylophora                                    GTTGGAACTGCTTTAAGTATGTTAATAAGATTAGAATTAGCAGCTCCAGGAGCAATGTTCGGGGACGACCATTTATATAATGTTATTGTAACTGCTCATGCATTTGTAATGATATTTTTCTTAGTAATGCCAGTATTAATAGGAGGTTTCGGTAATTGATTTGTTCCACTTTATATAGGGGCACCAGATATGGCTTTTCCAAGATTAAATAACCTTAGCTTTTGGTTATTACCCCCAGCTTTACTATTATTATTAGGTTCATCATTAGTAGAACAAGGTGCAGGAACAGGATGGACCGTATATCCGCCGCTTTCAGCTGCACAAGCCCATTCGGGGCCATCAGTAGACATGGCCATCTTCAGTTTACACTGTGCCGGAGCTTCATCAATAATGGGGGCCATAAATTTTATTACAACTATAATAAATATGAGAACTCCAGGTATGACTTTTGATAAATTACCTCTATTTGTTTGATCAGTATTTATAACAGCATTTTTATTATTACTATCCTTACCTGTACTAGCAGGTGCTATAACTATGTTATTAACTGATAGAAATTTTAATACCACTTTTTTTG   [577]
EF519578Carm_Dirk_B193                                    ATAGGGACGGCATTTAGTATGTTAATCAGATTGGAATTATCCGCGCCAGGGCCAATGCTGGGTAACGACCAATTATATAATGTGATTGTGACGGCACATGCATTTGTGATGATATTTTTTATGGTGATGCCGGTAATGATAGGGGGATTTGGGAATTGAATGGTACCGCTGTATATAGGGGCACCGGACATGGCGTTTCCCCGATTAAATAACATAAGTTTCTGGTTATTGCCGCCCGCCTTGGCCCTATTATTAGGTTCGGCCTTTGTAGAACAGGGGGCGGGAACAGGGTGAACAGTATATCCACCGCTGTCAAGCATACAATCCCATTCGGGGGGGTCAGTAGACTTGGTGATATTCAGCTTACATTTAGCGGGGATATCGTCGATATTGGGTGCAATGAATTTTATTACAACAATATTCAACATGCGATCCCCGGGTATGACTTTAGACCGGATGCCATTATTTGTGTGATCCGTGTTAGTAACGGCCTTTTTATTATTATTGTCATTACCAGTGTTAGCCGGGGCGATAACAATGTTATTGACAGATAGAAATTTCAATACGACATTTTTTG   [577]
EF519579Cvag_DirkBH29                                    ATAGGGACGGCATTTAGTATGTTAATCAGATTGGAATTATCAGCGCCAGGGCCAATGTTGGGGAACGACCAATTATATAATGTGATTGTGACGGCACATGCATTTGTGATGATATTTTTTATGGTGATGCCGGTAATGATAGGGGGATTTGGGAATTGAATGGTACCGCTGTATATAGGGGCACCGGACATGGCGTTTCCCCGACTAAATAACATAAGTTTCTGGTTATTACCGCCCGCCTTAGCCCTATTATTAGGTTCGGCCTTTGTAGAACAGGGGGCGGGAACAGGGTGAACAGTATATCCACCGCTGTCAAGCATACAATCCCATTCGGGGGGGTCAGTAGACTTGGTGATATTCAGCTTACATTTAGCGGGGATATCGTCGATATTGGGTGCAATGAATTTTATTACAACAATATTCAATATGCGAGCCCCGGGTATGACTTTAGACCGGATGCCATTATTTGTGTGATCAGTGTTAGTAACGGCCTTTTTATTATTATTGTCATTACCAGTGTTAGCCGGGGCGATAACAATGTTATTGACAGATAGAAATTTCAATACGACATTTTTTG   [577]
EF519581Cvag_DirkSP23                                    ATAGGGACGGCATTTAGTATGTTAATCAGATTGGAATTATCAGCGCCAGGGCCAATGTTGGGGAACGATCAATTATATAATGTGATTGTGACGGCACATGCATTTGTGATGATATTTTTTATGGTGATGCCGGTAATGATAGGGGGATTTGGGAATTGAATGGTACCGCTGTATATAGGGGCACCGGACATGGCGTTTCCCCGACTAAATAACATAAGTTTCTGGTTATTGCCGCCCGCCTTAGCCTTATTATTAGGTTCGGCCTTTGTAGAACAGGGGGCGGGAACAGGGTGAACAGTATATCCGCCGCTGTCAAGCATACAATCCCATTCGGGGGGGTCAGTAGACTTGGTGATATTCAGCTTACATTTAGCGGGGATATCGTCGATATTGGGTGCAATGAATTTTATTACAACAATATTCAACATGCGAGCCCCGGGTGTGACTTTAGACCGGATGCCATTATTTGTGTGATCAGTGTTAGTAACGGCCTTTTTATTATTATTGTCATTACCAGTGTTAGCCGGGGCGATAACAATGTTATTGACAGATAGAAATTTCAATACGACATTCTTTG   [577]
EF519577Cvag_DirkB95                                    ATAGGGACGGCATTTAGTATGTTAATCAGATTGGAATTATCAGCGCCAGGGCCAATGTTGGGGAACGACCAATTATATAATGTGATTGTGACGGCACATGCATTTGTGATGATATTTTTTATGGTGATGCCGGTAATGATAGGGGGATTTGGGAATTGAATGGTGCCGTTGTATATAGGGGCACCGGATATGGCGTTTCCCCGATTAAATAACATAAGTTTCTGGTTATTGCCGCCCGCCTTGGCCTTATTATTAGGATCGGCCTTTGTAGAACAGGGGGCGGGAACAGGGTGAACAGTATATCCGCCGCTGTCCAGCATACAATCCCATTCGGGGGGGTCAGTGGACTTGGTGATATTCAGCTTACATTTGGCGGGTATATCGTCGATATTGGGTGCAATGAACTTTATTACAACAATATTCAACATGCGAGCTCCGGGTGTGACGTTAGACCGGATGCCATTATTTGTGTGATCTGTGTTAGTAACGGCCTTTTTATTATTATTGTCATTACCCGTGTTAGCCGGGGCGATAACAATGTTATTGACAGATAGAAATTTCAATACTACATTTTTTG   [577]
'Cvag MRQ664 GQ304697  DeBiasse,M.B'                           NNNNNNNNNNNNNNNNNNNNNNNNNNNNNNNNNNNNNNNNNNNNNNNNNNNNNNNNNNNNNNNNNNNNCCAATTATATAATGTGATTGTGACGGCACATGCATTTGTGATGATATTTTTTATGGTGATGCCGGTAATGATAGGGGGATTTGGGAATTGAATGGTACCGCTGTATATAGGGGCACCGGACATGGCGTTTCCCCGACTAAATAACATAAGTTTCTGGTTATTACCGCCCGCCTTAGTCCTATTATTAGGTTCGGCCTTTGTAGAACAGGGGGCGGGAACAGGGTGAACAGTATATCCACCGCTGTCAAGCATACAATCCCATTCGGGGGGGTCAGTAGACTTGGTGATATTCAGCTTACATTTAGCGGGGATATCGTCGATATTGGGTGCAATGAATTTTATTACAACAATATTCAATATGCGAGCCCCGGGTATGACTTTAGACCGGATGCCATTATTTGTGTGATCAGTGTTAGTAACGGCCTTTTTATTATTATTGTCATTACCAGTGTTAGCCGGGGCGATAACAATGTTATTGACAGATAGAAATTTCAATACGACATTTTTTG   [577]
Cvag_LNK149_GQ304613                                    NNNNNNNNNNNNNNNNNNNNNNNNNNNNNNNNNNNNNNNNNNNNNNNNNNNNNNNNNNNNNNNNNNNNCCAATTATATAATGTGATTGTGACGGCACATGCATTTGTGATGATATTTTTTATGGTGATGCCGGTAATGATAGGGGGATTTGGGAATTGAATGGTACCGCTGTATATAGGGGCACCGGACATGGCGTTTCCCCGACTAAATAACATAAGTTTCTGGTTATTGCCGCCCGCCTTAGCCCTATTATTAGGTTCGGCCTTTGTAGAACAGGGGGCGGGAACAGGGTGAACAGTATATCCACCGCTGTCAAGCATACAATCCCATTCGGGGGGGTCAGTAGACTTGGTGATATTCAGCTTACATTTAGCGGGGATATCGTCGATATTGGGTGCAATGAATTTTATTACAACAATATTCAACATGCGAGCCCCGGGTATGACTTTAGACCGGATGCCATTATTTGTGTGATCAGTGTTAGTAACGGCCTTTTTATTATTATTGTCATTACCAGTGTTAGCCGGGGCGATAACAATGTTATTGACAGATAGAAATTTCAATACGACATTTTTTG   [577]
DQ915601_A_queensl                                    ATAGGGACGGCATTTAGTATGTTAATCAGATTGGAATTATCCGCGCCAGGGCCGATGTTGGGGAACGACCAATTATATAATGTGATAGTGACGGCACATGCATTTGTGATGATATTTTTTATGGTGATGCCGGTAATGATAGGGGGATTTGGGAATTGATTAGTTCCGTTGTATATAGGGGCGCCGGACATGGCGTTTCCACGACTAAATAACATAAGTTTCTGGTTATTGCCGCCCGCCTTAGCCTTATTATTAGGTTCGGCCTTTGTAGAACAAGGGGCGGGTACGGGGTGAACAGTATATCCACCACTGGCAAGCATACAAGCACATTCGGGGGGGTCAGTAGATTTGGTGATATTTAGCTTGCATTTAGCGGGGATATCGTCTATATTGGGTGCAATGAATTTTATTACAACAATATTCAACATGCGAGCCCCGGGTATGACATTAGACCGGGTGCCATTATTTGTGTGATCCGTGTTAGTAACGGCTTTTCTATTATTATTGTCATTACCAGTGTTAGCCGGGGCGATAACAATGTTATTGACAGATAGGAATTTCAATACTACATTTTTTG   [577]
EF519648Monanchora_arbuscula_POE                               ATAGGAACAAGTTTTAGTGTATTGATAAGGTTGGAGTTATCGGGGCCGGGGTCAATGTTGGGGGATGATCATTTGTATAATGTAATAGTGACGGCTCATGCGTTTGTGATGATATTTTTTTTAGTGATGCCTGTGATGATAGGTGGATTTGGGAATTGGTTTGTGCCTTTATATATAGGTGCGCCGGATATGGCGTTTCCGCGGTTAAATAATATAAGTTTTTGGTTATTACCGCCGGCTTTGAGTTTGTTATTGGCGTCGGTATTAGTGGAGCAAGGGGCTGGAACAGGGTGAACGGTTTATCCTCCGTTATCGGGGATAGAGGCTCATTCTGGGGGGTCTGTAGATTTAGTGATATTTAGTTTACATTTAGCGGGGATATCGTCGATATTAGGAGCAATGAATTTTATAACGACGGTGGTGAATATGAGGGTGAAGGCAATGACTTGGGGTAGGTTGCCATTGTTTGTCTGATCTATTTTAGTGACAGCTGTTTTATTGTTATTATCTTTACCGGTATTAGCTGGGGCCATAACGATGTTATTAACGGATAGGAATTTTAATACTTCGTTTTTTG   [577]
AF526297Ccrambe_POE_Duran                                    NNNNNNNNNNNTTTTAGTGTATTGATAAGGTTGGAGTTATCGGGGCCGGGGTCAATGTTGGGGGATGATCATTTGTATAATGTGATAGTGACGGCTCATGCGTTTGTGATGATATTTTTTTTAGTGATGCCTGTGATGATAGGTGGATTTGGGAATTGGTTTGTGCCTTTATATATAGGTGCGCCAGATATGGCGTTTCCGCGGTTAAATAATATAAGTTTTTGGTTATTGCCGCCGGCTTTGAGTTTGTTATTGGCGTCGGTATTAGTGGAGCAAGGGGCTGGAACAGGGTGAACGGTTTATCCCCCGTTATCGGGGATAGAGGCTCATTCTGGGGGGTCTGTAGATTTAGTGATATTTAGTTTACATTTAGCGGGGATATCGTCGATATTAGGAGCAATGAATTTTATAACGACGGTGGTGAATATGAGGGTGAATGTAATGACTTGGGGTAGGTTGCCATTGTTTGTGTGATCTATCTTAGTGACAGCGGTTTTATTGTTATTATCTTTACCGGTATTAGCTGGAGCGATAACGATGTTATTGNNNNNNNNNNNNNNNNNNNNNNNNNNNNNNN   [577]
EF519659_Niphates_erecta_voucher_B179                          ATTGGAACTTCTTTTAGTTTATTAATACGATTAGAATTGGCTCGTCCGGGGCCTATGTTGGGGAATGATCAGTTGTACAATAGTATTGTGACTGCGCATGCATTTGTGATGATATTTTTTATGGTAATGCCAGTGATGATCGGAGGTTTTGGTAATTGATTTGTACCTTTGTTTATAGGGGCCCCAGATATGGCATTTCCCAGGTTGAATAATATTAGTTTTTGGTTGTTGCCGCCAGCTTTATTATTACTATTGAGTTCTGCATTTGTAGAACAAGGAGCTGGAACAGGGTGAACAGTATATCCACCCTTGTCTGGGGCACAAGCACACTCTGGGGGATCCGTGGATCTGGTGATATTTAGTTTGCATTTAGCAGGGATATCATCAATATTGGGTGCAATGAATTTTATAACTACGATTTTAAATATGAGGGCAGGTGGAATGACAATGGGGCGACTACCTCTGTTTGTGTGGTCGGTATTTGTAACTGCATTTTTGTTATTGCTGTCCTTACCAGTATTAGCGGGAGCCATAACTATGTTATTGACAGATAGGAATTTTAATACAACATTTTTTG   [577]
EF519654Niphates_alba_voucher_B50                              ATTGGAACTTCTTTTAGTTTATTAATACGATTAGAATTGGCTCGTCCGGGGCCTATGTTGGGGAATGATCAGTTGTACAATAGTATTGTGACTGCGCATGCATTTGTGATGATATTTTTTATGGTAATGCCAGTGATGATCGGAGGTTTTGGTAATTGATTTGTACCTTTGTTTATAGGGGCCCCAGATATGGCATTTCCCAGGTTGAATAATATTAGTTTTTGGTTGTTGCCGCCAGCTTTATTATTACTATTGAGTTCTGCATTTGTAGAACAAGGAGCTGGAACAGGGTGAACAGTATATCCACCCTTGTCTGGGGCACAAGCACACTCTGGGGGATCCGTGGATCTGGTGATATTTAGTTTGCATTTAGCAGGGATATCATCAATATTGGGTGCAATGAATTTTATAACTACGATTTTAAATATGAGGGCAGGTGGAATGACAATGGGGCGACTACCTCTGTTTGTGTGGTCGGTATTTGTAACTGCATTTTTGTTATTGCTGTCCTTACCAGTATTAGCGGGAGCCATAACTATGTTATTGACAGATAGGAATTTTAATACAACATTTTTTG   [577]
EF519660Niphates_erecta_voucher_BH27                           ATTGGAACTTCTTTTAGTTTATTAATACGATTAGAATTGGCTCGTCCGGGTCCTATGTTGGGGAATGATCAGTTGTACAATAGTATTGTGACTGCGCATGCATTTGTGATGATATTTTTTATGGTAATGCCAGTGATGATTGGAGGTTTTGGTAATTGATTTGTACCTTTGTTTATAGGGGCCCCAGATATGGCATTTCCCAGGTTGAATAATATTAGTTTTTGGTTGTTGCCGCCAGCTTTATTATTACTATTGAGTTCTGCATTTGTAGAACAAGGAGCAGGAACAGGGTGAACAGTATATCCACCATTGTCTGGGGCACAAGCACACTCTGGGGGATCCGTGGATATGGTGATATTTAGTTTGCATTTAGCAGGGATATCATCAATATTGGGTGCAATGAATTTTATAACTACGATCTTAAATATGAGGGCAGGTGGAATGACCATGGGGCGACTACCTCTGTTTGTGTGGTCGGTATTTGTAACTGCATTTTTGTTATTGCTGTCCTTACCAGTATTAGCGGGAGCCATAACTATGTTATTGACAGATAGGAATTTTAATACAACATTTTTTG   [577]
DQ167168Baikalospongia_intermedia_hess_et_al                   NNNNNNNNNNNNNNNNNTATGCTTATAAGATTAGAGCTATCAGCCCCTGGGTCAATGTTAGGGGATGATCAATTATATAATGTTATAGTTACAGCCCATGCTTTTCTAATGATATTTTTCTTAGTTATGCCAGTAATGATTGGGGGATTTGGAAATTGATTCGTGCCATTATATATTGGTGCACCCGATATGGCTTTTCCAAGATTAAACAATATTAGTTTTTGATTATTACCTCCGGCTTTAACTCTATTATTAGGATCTGCTTTTGTAGAGCAAGGGGTTGGTACAGGATGGACAGTATATCCCCCTTTAGCAGGCATACAAGCGCATTCTGGGGGATCGGTTGATATGGCAATATTTAGTCTTCACTTGGCGGGTATTTCTTCGATATTAGGGGCTATGAATTTTATCACAACAATCTTTAATATGAGAGCGCCCGGTATTACAATGGATAGACTGCCATTATTTGTATGATCTATTTTAATAACAGCCTTTTTATTATTATTATCTTTACCTGTATTAGCTGGTGGTATAACAATGCTTTTAACAGATAGAAATTTTAATACAACATTNNNNN   [577]
FJ715439Eunapius_subterraneus_harcet_et_al                     ATAGGTACAGCATTTAGTATGCTTATAAGATTAGAGCTATCAGCCCCCGGGTCAATGTTAGGGGATGATCAATTATATAATGTTATAGTTACAGCCCATGCTTTTCTAATGATATTTTTCTTAGTTATGCCAGTAATGATTGGGGGATTTGGAAATTGATTCGTGCCATTATATATTGGTGCACCCGATATGGCTTTTCCAAGATTAAACAATATTAGTTTTTGATTATTACCTCCGGCTTTAACTCTATTATTAGGATCTGCTTTTGTAGAGCAAGGGGTTGGTACAGGATGGACAGTATATCCCCCTTTAGCAGGCATACAAGCGCATTCTGGGGGATCGGTTGATATGGCAATATTTAGTCTTCACTTGGCGGGTATTTCTTCGATATTAGGGGCTATGAATTTTATCACAACAATCTTTAATATGAGAGCGCCCGGTATTACAATGGATAGACTGCCATTATTTGTATGATCTATTTTAATAACAGCCTTTTTATTATTATTATCTTTACCTGTATTAGCTGGTGGGATAACAATGCTTTTAACAGATAGAAATTTTAATACAACATTCTTTG   [577]
DQ167181Eunapius_sp._ZMB_Por_12664_hess_et_al                  ATAGGTACAGCATTTAGTATGCTTATAAGATTAGAGCTATCAGCCCCCGGGTCAATGTTAGGGGATGATCAATTATATAATGTTATAGTTACAGCCCATGCTTTTCTAATGATATTTTTCTTAGTTATGCCAGTAATGATTGGGGGATTTGGAAATTGATTCGTGCCATTATATATTGGTGCACCCGATATGGCTTTTCCAAGATTAAACAATATTAGTTTTTGATTATTACCTCCGGCTTTAACTCTATTATTAGGATCTGCTTTTGTAGAGCAAGGGGTTGGTACAGGATGGACAGTATATCCCCCTTTAGCAGGCATACAAGCGCATTCTGGGGGATCGGTTGATATGGCAATATTTAGTCTTCACTTGGCGGGTATTTCTTCGATATTAGGGGCTATGAATTTTATCACAACAATCTTTAATATGAGAGCGCCCGGTATTACAATGGATAGACTGCCATTATTTGTATGATCTATTTTAATAACAGCCTTTTTATTATTATTATCTTTACCTGTATTAGCTGGTGGGATAACAATGCTTTTAACAGATAGAAATTTTAATACAACATTCTTTG   [577]
EU000571Swartschewskia_papyracea_Itskovich                     ATAGGTACAGCATTTAGTATGCTTATAAGATTAGAGCTATCAGCCCCCGGGTCAATGTTAGGGGATGATCAATTATATAATGTTATAGTTACAGCCCATGCTTTTCTAATGATATTTTTCTTAGTTATGCCAGTAATGATTGGGGGATTTGGAAATTGATTCGTGCCATTATATATTGGTGCACCCGATATGGCTTTTCCAAGATTAAACAATATTAGTTTTTGATTATTACCTCCGGCTTTAACTCTATTATTAGGATCTGCTTTTGTAGAGCAAGGGGTTGGTACAGGATGGACTGTATATCCCCCTTTAGCAGGCATACAAGCGCATTCTGGGGGATCGGTTGATATGGCAATATTTAGTCTTCACTTGGCGGGTATTTCTTCGATATTAGGGGCTATGAATTTTATCACAACAATCTTTAATATGAGAGCGCCCGGTATTACAATGGATAGACTGCCATTATTTGTATGATCTATTTTAATAACAGCCTTTTTATTATTATTATCTTTACCTGTATTAGCTGGTGGTATAACAATGCTTTTAACAGATAGAAATTTTAATACAACATTCTTTG   [577]
DQ087505Ephydatia_cooperensis_petersen                         ATAGGTACAGCATTTAGTATGCTTATAAGATTAGAGCTATCAGCCCCCGGGTCAATGTTAGGGGATGATCAATTATATAATGTTATAGTTACAGCCCATGCTTTTCTAATGATATTTTTCTTAGTTATGCCAGTAATGATTGGGGGATTTGGAAATTGATTCGTGCCATTATATATTGGTGCACCCGATATGGCTTTTCCAAGATTAAACAATATTAGTTTTTGATTATTACCTCCGGCTTTAACTCTATTATTAGGATCTGCTTTTGTAGAGCAAGGGGTTGGTACAGGATGGACAGTATATCCCCCTTTAGCAGGCATACAAGCGCATTCTGGGGGATCGGTTGATATGGCAATATTTAGTCTTCACTTGGCGGGTATTTCTTCGATATTAGGGGCTATGAATTTTATCACCACAATCTTTAATATGAGAGCGCCCGGTATTACAATGGATAGACTGCCATTATTTGTATGATCTATTTTAATAACAGCCTTTTTATTATTATTATCTTTACCTGTATTAGCTGGTGGTATAACAATGCTTTTAACAGATAGAAATTTTAATACAACATTCTTTG   [577]
EF025856Baikalospongia_dzhegatajensis_Meixner                  NNNNNNNNNNNNNNNNNNNNNNNNNNNAGATTAGAGCTATCAGCCCCCGGGTCAATGTTAGGGGATGATCAATTATATAATGTTATAGTTACAGCCCATGCTTTTCTAATGATATTTTTCTTAGTTATGCCAGTAATGATTGGGGGATTTGGAAATTGATTCGTGCCATTATATATTGGTGCACCCGATATGGCTTTTCCAAGATTAAACAATATTAGTTTTTGATTATTACCTCCGGCTTTAACTCTATTATTAGGATCTGCTTTTGTAGAGCAAGGGGTTGGTACAGGATGGACAGTATATCCCCCTTTAGCAGGCATACAAGCGCATTCTGGGGGATCGGTTGATATGGCAATATTTAGTCTTCACTTGGCGGGTATTTCTTCGATATTAGGGGCTATGAATTTTATCACCACAATCTTTAATATGAGAGCGCCCGGTATTACAATGGATAGACTGCCATTATTTGTATGATCTATTTTAATAACAGCCTTTTTATTATTATTATCTTTACCTGTATTAGCTGGTGGTATAACAATGCTTTTAACAGATAGAAATTTTAATACAACATTCTTTG   [577]
EF025855Ohridospongilla_sp._ZMB_Por_12689_meixner              NNNNNNNNNNNNNNNNNNNNNNNNNNNNNNNNNGAGCTATCAGCCCCCGGGTCAATGTTAGGGGATGATCAATTATATAATGTTATAGTTACAGCCCATGCTTTTCTAATGATATTTTTCTTAGTTATGCCAGTAATGATTGGGGGATTTGGAAATTGATTCGTGCCATTATATATTGGTGCACCCGATATGGCTTTTCCAAGATTAAACAATATTAGTTTTTGATTATTACCTCCGGCTTTAACTCTATTATTAGGATCTGCTTTTGTAGAGCAAGGGGTTGGTACAGGATGGACAGTATATCCCCCTTTAGCAGGCATACAAGCGCATTCTGGGGGATCGGTTGATATGGCAATATTTAGTCTTCACTTGGCGGGTATTTCTTCGATATTAGGGGCTATGAATTTTATCACCACAATCTTTAATATGAGAGCGCCCGGTATTACAATGGATAGACTGCCATTATTTGTATGATCTATTTTAATAACAGCCTTTTTATTATTATTATCTTTACCTGTGTTAGCTGGTGNNNNNNNNNNNNNNNNNNNNNNNNNNNNNNNNNNNNNNNNNNNNNNNN   [577]
DQ167174Ephydatia_fluviatilis_voucher_ZMB_Por_12658_Hess       NNNNNNACAGCATTTAGTATGCTTATAAGATTAGAGCTATCAGCCCCCGGGTCAATGTTAGGGGATGATCAATTATATAATGTTATAGTTACAGCCCATGCTTTTCTAATGATATTTTTCTTAGTTATGCCAGTAATGATTGGGGGATTTGGAAATTGATTCGTGCCATTATATATTGGTGCACCCGATATGGCTTTTCCAAGATTAAACAATATTAGTTTTTGATTATTACCTCCGGCTTTAACTCTATTATTAGGATCTGCTTTTGTAGAGCAAGGGGTTGGTACAGGATGGACAGTATATCCCCCTTTAGCAGGCATACAAGCGCATTCTGGGGGATCGGTTGATATGGCAATATTTAGTCTTCACTTGGCGGGTATTTCTTCGATATTAGGGGCTATGAATTTTATCACCACAATCTTTAATATGAGAGCGCCCGGTATTACAATGGATAGACTGCCATTATTTGTATGATCTATTTTAATAACAGCCTTTTTATTATTATTATCTTTACCTGTATTAGCTGGTGGTATAACAATGCTTTTAACAGATAGAAATTTTAATACAACATTCTTTN   [577]
EF025854Trochospongilla_horrida_meixner                        NNAGGTACAGCATTTAGTATGCTTATAAGATTAGAGCTATCAGCCCCGGGGTCAATGTTAGGGGATGATCAATTATATAATGTTATAGTTACAGCCCATGCTTTTCTAATGATATTTTTCTTAGTTATGCCAGTAATGATTGGGGGATTTGGAAATTGATTCGTGCCATTATATATTGGTGCACCCGATATGGCTTTTCCAAGATTAAATAATATTAGTTTTTGATTATTACCTCCGGCTTTAACTCTATTATTAGGATCTGCTTTTGTAGAGCAAGGGGTTGGTACAGGATGGACAGTATATCCCCCTTTAGCAAGCATACAAGCACATTCTGGGGGATCAGTTGATATGGCAATATTTAGTCTTCACTTGGCGGGTATTTCTTCGATATTAGGGGCTATGAATTTTATCACTACAATCTTTAATATGAGAGCGCCCGGTATTACAATGGATAGAATGCCATTATTTGTATGATCTATTTTAATAACAGCCTTTTTATTATTATTATCTTTACCTGTATTAGCTGGTGGTATAACAATGCTTTTAACAGATAGAANNNNNNNNNNNNNNNNNNNNN   [577]
AJ843882Eunapius_fragilis_hess                                 ATAGGTACAGCATTTAGTATGCTTATAAGATTAGAGCTATCAGCCCCTGGGTCAATGTTAGGGGATGATCAATTATATAATGTTATAGTTACAGCCCATGCTTTTCTAATGATATTTTTCTTAGTTATGCCAGTAATGATTGGGGGATTTGGAAATTGATTCGTGCCATTATATATTGGTGCACCCGATATGGCTTTTCCAAGATTAAACAATATTAGTTTTTGATTATTACCTCCGGCTTTAACTCTATTATTAGGATCTGCTTTTGTAGAGCAAGGGGTTGGTACCGGATGGACAGTATACCCCCCTTTAGCAGGCATACAAGCACATTCTGGGGGATCAGTTGATATGGCAATATTTAGTCTTCACTTGGCGGGTATTTCTTCGATATTAGGGGCTATGAATTTTATCACAACAATCTTTAATATGAGAGCGCCTGGTATTACAATGGATAGAATGCCATTATTTGTATGATCTATTTTAATAACAGCCTTTTTATTATTATTATCTTTACCTGTATTAGCTGGTGGTATAACAATGCTTTTAACAGATAGAAATTTTAATACAACATTCTTTG   [577]
DQ167176Spongilla_lacustris_voucher_ZMB_Por_12662_hess         NNNNNNACAGCATTTAGTATGCTTATAAGATTAGAGCTATCAGCCCCTGGGTCAATGTTAGGGGATGATCAATTATATAATGTTATAGTTACAGCCCATGCTTTTCTAATGATATTTTTCTTAGTTATGCCAGTAATGATTGGGGGATTTGGAAATTGATTCGTGCCATTATATATTGGTGCACCCGATATGGCTTTTCCAAGATTAAACAATATTAGTTTTTGATTATTACCTCCGGCTTTAACTCTATTATTAGGATCTGCTTTTGTAGAGCAAGGGGTTGGTACCGGATGGACAGTATATCCCCCTTTAGCAGGCATACAAGCACATTCTGGGGGATCAGTTGATATGGCAATATTTAGTCTTCACTTGGCGGGTATTTCTTCGATATTAGGGGCTATGAATTTTATCACAACAATCTTTAATATGAGAGCGCCCGGTATTACAATGGATAGAATGCCATTATTTGTATGATCTATTTTAATAACAGCCTTTTTATTATTATTATCTTTACCTGTATTAGCTGGTGGTATAACAATGCTTTTAACAGATAGAAATTTTAATACAACATTCTTTN   [577]
DQ087503Trochospongilla_pennsylvanica_petersen                 ATAGGTACAGCATTTAGTATGCTTATAAGATTAGAGCTATCAGCCCCTGGGTCCATGTTAGGGGATGATCAATTATATAATGTTATAGTTACAGCCCATGCTTTTCTAATGATATTTTTCTTAGTTATGCCAGTAATGATTGGGGGATTTGGAAATTGATTCGTGCCACTATATATTGGTGCACCCGATATGGCTTTTCCAAGATTAAATAATATTAGTTTTTGATTATTACCTCCGGCTTTAACTCTATTATTAGGATCTGCTTTTGTAGAGCAAGGGGTTGGTACAGGATGGACAGTATATCCCCCTTTAGCAGGGATACAAGCACATTCTGGGGGATCAGTTGATATGGCAATATTTAGTCTTCACTTGGCGGGTATTTCTTCGATATTAGGGGCTATGAATTTTATCACTACAATCTTTAATATGAGAGCGCCCGGTATTACAATGGATAGAATGCCATTATTTGTATGATCTATTTTAATAACAGCCTTTTTATTATTATTATCTTTACCTGTATTAGCTGGTGGTATAACAATGCTTTTAACAGATAGAAATTTTAATACAACATTTTTTG   [577]
AM076982Biemna_fistulosa_POE_rot_et_al                         ATAGGGACTGCCTTTAGTATGCTTATTAGGTTAGAACTGTCAGCTCCTGGTTCAATGTTAGGGGATGATCATTTATATAATGTTATTGTTACTGCTCATGCTTTTGTAATGATATTTTTTTTAGTTATGCCTGTAATGATCGGAGGATTTGGAAATTGATTTGTACCATTATATATTGGGGCCCCGGATATGGCCTTTCCGAGATTAAATAATATTAGTTTTTGATTATTGCCGCCTGCATTAACTTTATTATTAAGTTCAGCTTTTGTGGAACAGGGAGCAGGAACAGGATGAACTGTTTATCCTCCATTAGCTGGGATTCAAGCTCATTCAGGGGGATCGGTGGATATGGCAATATTTAGTCTTCATTTAGCTGGTTTATCTTCAATATTGGGTGCTATGAATTTTATTACAACTATCTTTAATATGAGAGCACCAGGAATTACAATGGATAGAATGCCGTTATTTGTATGATCTATTTTAGTTACAGCCTTTTTATTATTATTATCTTTACCAGTATTAGCTGGAGGTATAACAATGCTTCTTACTGATCGAAATTTTAATACTGCATTCTTTG   [577]
EF519653Neofibularia_nolitangere_voucher_B183_POE_erpenbeck    ATAGGGACTGCCTTTAGTATGCTTATTAGGTTAGAACTTTCAGCTCCTGGTTCAATGTTAGGGGATGATCATTTATATAATGTTATTGTTACTGCTCATGCTTTTGTAATGATATTTTTTTTAGTTATGCCTGTAATGATTGGAGGATTTGGAAATTGATTTGTACCATTATATATTGGGGCCCCGGATATGGCCTTTCCGAGATTAAATAATATTAGTTTTTGATTATTGCCGCCTGCATTAACTTTATTATTAAGTTCAGCTTTTGTGGAACAGGGAGCAGGAACAGGATGAACGGTTTATCCTCCATTAGCTGGGATTCAAACTCATTCAGGAGGATCGGTGGATATGGCAATATTTAGTCTTCATTTAGCCGGTTTATCTTCAATATTGGCTGCTATGAATTTTATTACAACTATCTTTAATATGAGAGCACCAGGAATTACAATGGATAGAATGCCGTTATTTGTATGATCTATTTTAGTTACAGCCTTTTTATTATTATTATCTTTACCAATATTAGCTGGAAGTATAACAATGCTTCTTACGGATCGAAATTTTAATACTGCATTCTTTG   [577]
AY561974Axos_cliftoni_voucher_G300111_Nicols                   ATAGGAACAGCATTTAGTATGTTAATTAGATTAGAATTATCTGCTCCTGGTTCAATGCTAGGTGATGATCATTTATATAATGTTATAGTAACAGCTCATGCTTTTGTAATGATATTTTTCTTAGTTATGCCAGTAATGATAGGAGGATTTGGTAATTGATTTGTGCCATTATATATAGGTGCGCCGGATATGGCTTTCCCAAGATTAAATAATATTAGTTTTTGAGTACTACCTCCATCATTAACTTTATTATTAGGTTCTGCTTTTGTTGAACAAGGTGCTGGAACAGGATGAACGGTATACCCTCCTTTAGCAAGTATACAAACACATTCAGGTGGATCAGTAGATATGGCAATATTTAGTCTTCATTTAGCCGGTTTATCTTCTATATTAGGGGCAATGAATTTTATCACAACTATTTTAAATATGAGAGCACCAGGTATTACATTGGATAGATTACCATTATTTGTATGATCTATTTTAGTTACAACCGTGTTATTATTATTAGCTTTACCAGTATTAGCAGGTGCGATAACAATGTTACTTACAGATAGAAATTTTAATACAACATTTTTTG   [577]
'GQ415417Callyspongia fallax isolate CFC1-3 Lopez-le'          NNNNNNNNNNNNNNNNNNNNNNNNATTAGATTGGAACTATCGGCTCCGGGGTCTATGTTAGGGGATGATCATTTATATAATGTTATAGTGACAGCTCATGCATTTGTAATGATATTTTTTTTAGTTATGCCAGTAATGATAGGGGGGTTCGGTAATTGGTTAGTTCCATTATATATTGGGGCTCCTGATATGGCTTTTCCTAGATTAAACAATATTAGTTTCTGGTTGTTACCTCCGGCGCTTACTTTATTATTAGGTTCTGCTTTTGTGGAACAAGGGGCCGGTACGGGTTGAACAGTGTATCCTCCTTTATCTAGTATTCAAACTCATTCTGGGGGGTCTGTGGATATGGTTATATTTAGTCTTCATTTAGCAGGGATATCTTCAATATTGGGTGCTATGAATTTTATAACTACAATATTTAATATGAGGGCACCAGGGATAACTATGGATAGAATGCCTTTATTTGTTTGATCTGTTTTAGTAACTGCTTTTTTATTATTATTATCCTTGCCAGTATTAGCCGGTGCAATAACAATGCTTTTAACTGACCGAAATTTTAATACTACTTTTTNNN   [577]
'GQ415412Callyspongia vaginalis Lopez-Legentil,S'              NNNNNNNNNNNNNNNNNNNNNNNNATTAGATTGGAACTATCGGCTCCGGGGTCTATGTTAGGGGATGATCATTTATATAATGTTATAGTGACAGCTCATGCATTTGTAATGATATTTTTTTTAGTTATGCCAGTAATGATAGGGGGGTTCGGTAATTGGTTAGTTCCATTATATATTGGGGCTCCTGATATGGCTTTTCCTAGATTAAACAATATTAGTTTCTGGTTGTTACCTCCGGCGCTTACTTTATTATTAGGTTCTGCTTTTGTGGAACAAGGGGCCGGTACGGGTTGAACAGTGTATCCTCCTTTATCTAGTATTCAAACTCATTCTGGGGGGTCTGTGGATATGGTTATATTTAGTCTTCATTTAGCAGGGATATCTTCAATATTGGGTGCTATGAATTTTATAACTACAATATTTAATATGAGGGCACCAGGGATAACTATGGATAGAATGCCTTTATTTGTTTGATCTGTTTTAGTAACTGCTTTTTTATTATTATTATCCTTGCCAGTATTAGCCGGTGCAATAACAATGCTTTTAACTGACCGAAATTTTAATACTACTTTTTNNN   [577]
EF519625Haliclona_implexiformis_voucher_STAIFP6erpenbeck       ATAGGAACAGCATTTAGTATGCTTATTAGATTAGAACTATCTGCTCCGGGGTCTATGTTAGGGGACGATCATTTATATAATGTTATAGTAACAGCTCATGCATTTGTAATGATATTTTTTTTAGTTATGCCAGTAATGATAGGGGGTTTTGGTAATTGGTTAGTTCCATTATATATTGGTGCCCCCGATATGGCTTTTCCTAGATTAAATAATATTAGTTTTTGGTTGTTACCCCCAGCGCTTACTTTATTGTTAGGTTCTGCTTTTGTGGAGCAAGGGGCTGGTACGGGTTGAACGGTTTATCCGCCTTTATCTAGTATTCAAACTCATTCTGGGGGATCTGTGGACATGGTGATATTTAGTCTTCATTTAGCAGGGATATCTTCTATATTGGGTGCTATGAACTTTATAACAACAATTTTTAATATGAGGGCACCGGGGATAACTATGGATAGAATGCCTTTATTTGTTTGATCTGTTTTAGTGACCGCCTTTTTATTATTATTATCGTTGCCAGTATTAGCTGGTGCTATAACAATGCTTTTAACCGACCGGAACTTTAATACTACTTTTTTTG   [577]
EF519624Haliclona_tubifera_voucher_K32                         ATAGGAACAGCTTTTAGTATGCTTATTAGGTTAGAATTATCGGCTCCGGGGTCTATGTTAGGGGATGATCATTTATATAATGTTATAGTAACAGCTCACGCATTTGTAATGATATTTTTTTTAGTTATGCCAGTAATGATAGGGGGTTTTGGTAATTGGTTAGTACCACTATATATTGGTGCCCCAGATATGGCTTTTCCTAGATTAAATAATATTAGTTTTTGGTTGTTACCCCCAGCGCTTACTTTATTATTAGGTTCGGCTTTTGTGGAACAAGGGGCTGGAACAGGTTGAACGGTTTATCCTCCTCTATCTAGTATTCAAACCCATTCTGGGGGATCTGTGGATATGGTGATATTTAGTCTTCATTTAGCAGGAATATCTTCTATATTGGGTGCTATGAATTTTATAACAACAATATTTAATATGAGGGCACCGGGCATAACTATGGATAGAATGCCTCTATTTGTTTGATCTGTTTTAGTAACTGCTTTTTTATTATTATTATCGTTGCCAGTACTAGCCGGTGCTATAACAATGCTTTTAACCGATCGAAATTTTAATACTACTTTTTTTG   [577]
EF519623Haliclona_implexiformis_voucher_STAIFP2                ATAGGAACAGCTTTTAGTATGCTTATTAGGTTAGAATTATCGGCTCCGGGGTCTATGTTAGGGGATGATCATTTATATAATGTTATAGTAACAGCTCACGCATTTGTAATGATATTTTTTTTAGTTATGCCAGTAATGATAGGGGGTTTTGGTAATTGGTTAGTACCACTATATATTGGTGCCCCAGATATGGCTTTTCCTAGATTAAATAATATTAGTTTTTGGTTGTTACCCCCAGCGCTTACTTTATTATTAGGTTCGGCTTTTGTGGAACAAGGGGCTGGAACAGGTTGAACGGTTTATCCTCCTCTATCTAGTATTCAAACCCATTCTGGGGGATCTGTGGATATGGTGATATTTAGTCTTCATTTAGCAGGAATATCTTCTATATTGGGTGCTATGAATTTTATAACAACAATATTTAATATGAGGGCACCGGGCATAACTATGGATAGAATGCCTCTATTTGTTTGATCTGTTTTAGTAACTGCTTTTTTATTATTATTATCGTTGCCAGTACTAGCCGGTGCTATAACAATGCTTTTAACCGATCGAAATTTTAATACTACTTTTTTTG   [577]
EU237477Callyspongia_pliciferaKyal_&_lavrov                    ATAGGAACAGCCTTTAGTATGCTTATTAGGCTAGAATTATCGGCTCCGGGGTCAATGTTAGGGGATGATCATTTATATAATGTTATAGTAACAGCCCACGCATTTGTAATGATATTTTTTTTAGTTATGCCAGTAATGATCGGGGGTTTTGGTAATTGGTTAGTTCCATTATATATTGGTGCTCCAGATATGGCTTTTCCTAGATTAAATAATATTAGTTTTTGGTTGTTACCTCCAGCGCTTACTTTATTATTAGGTTCGGCTTTTGTGGAACAAGGGGCTGGAACAGGTTGAACGGTTTATCCTCCTTTATCTAGTATTCAAACCCATTCTGGGGGATCTGTGGATATGGTGATATTTAGTCTTCATTTAGCCGGAATTTCTTCTATATTAGGTGCTATGAATTTTATCACAACAATATTTAATATGAGGGCACCGGGAATAACTATGGATAGAATGCCTTTATTTGTTTGATCTGTTTTAGTAACTGCTTTTTTATTATTATTATCGTTGCCAGTATTAGCCGGTGCTATAACAATGCTTTTAACCGATCGAAATTTTAATACTACTTTTTTTG   [577]
EF519626Haliclona_manglaris_voucher_S15                        ATAGGAACAGCATTTAGTATGCTTATTAGATTAGAACTATCTGCCCCAGGGTCAATGTTAGGGGATGATCATTTATATAACGTTATAGTAACAGCTCATGCATTTGTAATGATATTTTTTTTAGTTATGCCAGTAATGATAGGGGGTTTTGGAAATTGGTTAGTTCCATTATATATTGGAGCTCCAGATATGGCTTTCCCTAGGTTAAATAATATTAGTTTCTGATTATTACCTCCTGCGCTTACTTTATTGTTAGGTTCTGCTTTTGTGGAGCAAGGGGCTGGGACAGGTTGAACAGTTTATCCGCCTTTATCTAGTATTCAAGCCCATTCTGGGGGATCTGTGGATATGGTAATATTTAGTCTTCATTTAGCGGGTATATCTTCTATATTGGGGGCGATGAACTTTATAACAACAATTTTTAATATGAGGGCACCAGGGATAACTATGGATAGAATGCCTTTGTTTGTTTGGTCTGTTTTAGTAACTGCCTTTTTGTTATTATTATCATTACCCGTTTTAGCGGGGGCGATTACAATGCTTTTAACTGATCGAAATTTTAATACTACCTTTTTTG   [577]
EF519663Petrosia_dura_voucher_B205                             ATAGGAACAGCATTTAGTATGCTTATAAGATTAGAACTATCTGCCCCAGGGGCTATGTTAGGGGATGATCATTTATATAATGTTATAGTGACTGCTCATGCATTTGTAATGATATTTTTTTTAGTTATGCCAGTAATGATCGGTGGTTTTGGTAATTGATTAGTTCCATTATATATTGGTGCTCCAGATATGGCTTTCCCTAGATTAAATAATATTAGTTTTTGATTATTACCTCCCGCTCTAACTTTATTATTAGGTTCTGCTTTTGTAGAACAAGGGGCTGGGACAGGATGAACAGTCTATCCACCTTTATCTAGTATTCAAACACATTCGGGGGGGTCTGTAGATATGGTAATATTTAGTCTTCATTTAGCAGGGATATCTTCTATATTGGCGGCGATGAACTTTATAACAACTATCTTTAATATGAGGGCACCAGGGGTGACTATGGATAGAATGCCTTTATTTGTTTGATCTATTTTAGTAACTGCCTTTTTATTATTATTATCATTGCCAGTATTAGCGGGGGCCATAACAATGCTCTTAACAGACCGAAACTTTAATACTACATTTTTTG   [577]
AJ843892_Haliclona_amphioxa_hess                               ATAGGAACAGCATTTAGTATGCTTATTAGATTAGAATTATCTGCTCCAGGGGCTATGTTAGGGGATGATCATTTATATAATGTGATAGTAACAGCTCATGCATTTGTAATGATTTTTTTTTTAGTTATGCCAGTAATGATCGGTGGTTTTGGTAATTGATTAGTTCCATTATATATTGGTGCCCCAGATATGGCATTTCCTAGATTAAATAATATTAGTTTTTGATTATTACCTCCAGCTTTGACTTTATTGTTAGGTTCTGCTTTTGTAGAACAAGGGGCTGGGACAGGGTGAACGGTTTATCCACCCTTATCTAGCATTCAAACCCATTCGGGGGGATCTGTGGATATGGTAATATTTAGTCTTCATTTAGCAGGGATATCTTCTATATTAGGAGCTATGAATTTTATAACAACAATTTTTAATATGAGGGGACCAGGGGTGACTATGGATAGAAAACCTTTATTTGTTTGATCTGTTTTAGTAACTGCTTTTTTATTATTATTATCATTGCCAGTATTGGCGGGGGCGATAACAATGCTTTTAACAGATAGAAATTTTAATACTACATTTTTTG   [577]
EF519699Xestospongia_muta_voucher_K20                          ATTGGTACAGCATTTAGTATGCTTATAAGATTAGAATTATCTGCCCCAGGGGCGATGTTAGGGGATGATCATTTATATAATGTTATAGTGACTGCTCATGCCTTTGTAATGATATTTTTCTTAGTTATGCCAGTAATGATAGGGGGTTTTGGAAATTGATTAGTTCCTTTATATATTGGTGCACCTGACATGGCATTCCCTAGATTAAATAATATTAGTTTTTGATTATTACCTCCTGCCTTAACTTTATTATTAGGTTCTGCTTTTGTAGAACAAGGGGCTGGAACGGGATGGACGGTGTATCCGCCATTATCTAGTATTCAAACACATTCTGGTGGGTCTGTTGATATGGCGATATTTAGTCTTCATTTAGCAGGGATATCTTCTATATTGGGAGCAATGAATTTTATTACAACTATTTTTAATATGAGGGCTCCTGGTATGACTATGGATAGAATTCCATTATTTGTCTGATCTGTTTTAGTAACTGCTTTTTTATTATTATTGTCATTGCCGGTATTAGCGGGGGCAATAACAATGCTTTTAACAGATAGAAATTTTAATACTACTTTTTTTG   [577]
EU716650Xestospongia_muta_haplotype_1                          ATTGGTACAGCATTTAGTATGCTTATAAGATTAGAATTATCTGCCCCAGGGGCGATGTTAGGGGATGATCATTTATATAATGTTATAGTGACTGCTCATGCCTTTGTAATGATATTTTTCTTAGTTATGCCAGTAATGATAGGGGGTTTTGGAAATTGATTAGTTCCTTTATATATTGGTGCACCTGACATGGCATTCCCTAGATTAAATAATATTAGTTTTTGATTATTACCTCCTGCCTTAACTTTATTATTAGGTTCTGCTTTTGTAGAACAAGGGGTTGGAACGGGATGGACGGTGTATCCGCCATTATCTAGTATTCAAACACATTCTGGTGGGTCTGTTGATATGGCGATATTTAGTCTTCATTTAGCAGGGATATCTTCTATATTGGGAGCAATGAATTTTATTACAACTATTTTTAATATGAGGGCTCCTGGTATGACTATGGATAGAATTCCATTATTTGTCTGATCTGTTTTAGTAACTGCTTTTTTATTATTATTGTCATTGCCGGTATTANNNNNNNNNNNNNNNNNNNNNNNNNNNNNNNNNNNNNNNNNNNNNNNNNNNNNNN   [577]
EF095182Callyspongia_vaginalis_itskovich                       ATTGGTAAAGCATTTAGTATGCTTATAAGATTAGAATTATCTGCCCCAGGGGCGATGTTAGGGGATGATCATTTATATAATGTTATAGTGACTGCTCATGCCTTTGTAATGATATTTTTCTTAGTTATGCCAGTAATGATAGGGGGTTTTGGAAATTGATTAGTTCCTTTATATATTGGTGCACCTGACATGGCATTCCCTAGATTAAATAATATTAGTTGTTGATTATTACCTCCTGCCTTAACTTTATTATTAGGTTCTGCTTTTGTAGAACAAGGGGCTGGAACGGGATGGACGGTGTATCCGCCATTATCTAGTATTCAAACACATTCTGGTGGGTCTGTTGATATGGCGATATTTAGTCTTCATTTAGCAGGGATATCTTCTATATTGGGAGCAATGAATTTTATTACAACTATTTTTAATATGAGGGCNNNNNNNNNNNNNNNNNNNNNNNNNNNNNNNNNNNNNNNNNNNNNNNNNNNNNNNNNNNNNNNNNNNNNNNNNNNNNNNNNNNNNNNNNNNNNNNNNNNNNNNNNNNNNNNNNNNNNNNNNNNNNNNNNNNNNNNNNNNNNNN   [577]
EF095185Xestospongia_muta_itskovich                            ATTGGTACAGCATTTAGTATGCTTATAAGATTAGAATTATCTGCCCCAGGGGCGATGTTAGGGGATGATCATTTATATAATGTTATAGTGACTGCTCATGCCTTTGTAATGATATTTTTCTTAGTTATGCCAGTAATGATAGGGGGTTTTGGAAATTGATTAGTTCCTTTATATATTGGTGCACCTGACATGGCATTCCCTAGATTAAATAATATTAGTTTTTGATTATTACCTCCTGCCTTAACTTTATTATTAGGTTCTGCTTTTGTAGAACAAGGGGCTGGAACGGGATGGACGGTGTATCCGCCATTATCTAGTATTCAAACACATTCTGGTGGGTCTGTTGATATGGCGATATTTAGTCTTCACTTAGCAGGGATATCTTCTATATTGGGAGCAATGAATTTTATTACAACTATTTTTAATATGAGGGCNNNNNNNNNNNNNNNNNNNNNNNNNNNNNNNNNNNNNNNNNNNNNNNNNNNNNNNNNNNNNNNNNNNNNNNNNNNNNNNNNNNNNNNNNNNNNNNNNNNNNNNNNNNNNNNNNNNNNNNNNNNNNNNNNNNNNNNNNNNNNNN   [577]
AM076980__Xestospongia_proxima_Rot_et_al                       ATTGGTACAGCATTTAGTATGCTTATAAGATTAGAATTATCTGCCCCAGGGGCGATGTTAGGGGATGATCATTTATATAATGTTATAGTGACTGCTCATGCCTTTGTAATGATATTTTTCTTAGTTATGCCAGTAATGATAGGGGGTTTTGGAAATTGATTAGTTCCTTTATATATTGGTGCACCTGACATGGCATTCCCTAGATTAAATAATATTAGTTTTTGATTATTACCTCCTGCCTTAACTTTATTATTAGGTTCTGCTTTTGTAGAACAAGGGGCTGGAACGGGATGGACGGTGTATCCGCCATTATCTAGTATTCAAACACATTCTGGTGGGTCTGTTGATATGGCGATATTTAGTCTTCATTTAGCAGGGATATCTTCTATATTGGGAGCAATGAATTTTATTACAACTATTTTTAATATGAGGGCTCCTGGTATGACTATGGATAGAATTCCATTATTTGTCTGATCTGTTTTAGTAACTGCTTTTTTATTATTATTGTCATTGCCGGTATTAGCGGGGGCAATAACAATGCTTTTAACAGATAGAAATTTTAATACTACTTTTTTTG   [577]
EF519683_Svenzea_zeai_voucher_S32                              ATAGGAACGGCCTTTAGTATGCTTATAAGATTAGAATTATCGGCCCCTGGTGCAATGTTAGGGGACGATCATTTATATAATGTAATTGTAACAGCTCATGCTTTTGTAATGATATTTTTCCTAGTTATGCCAGTAATGATAGGAGGATTTGGTAATTGATTAGTACCGTTATATATCGGTGCGCCAGATATGGCTTTTCCAAGATTAAATAACATTAGTTTTTGATTATTACCGCCTTCTTTAACTTTATTATTAAGCTCTGCTTTTGTAGAACAAGGGGCAGGAACGGGATGAACTGTATATCCGCCCTTATCCAGTATCCAAACACATTCGGGGGGATCTGTTGATATGGTTATATTTAGTCTTCATTTAGCGGGAATTTCTTCAATATTGGGTGCTATGAATTTTATTACAACAATTTTTAATATGAGGGCACCAGGGATTACAATGGACAGAATGCCATTATTCGTGTGGTCTATTTTAGTTACAGCTTTTTTATTATTATTGTCTTTACCAGTGTTAGCAGGAGCAATAACAATGCTTCTTACAGATAGAAATTTTAATACAACATTCTTTG   [577]
AJ843893Eurypon_cf._clavatum_hess_POE                          ATAGGAACAGCCTTTAGTGTGCTTATTAGATTAGAATTATCGGCTCCAGGTTCAATGTTAGGTGATGATCAGTTGTATAATGTTATAGTAACTGCTCATGCCTTTGTAATGATATTCTTTCTGGTTATGCCGGTGTTAATCGGAGGGTTTGGAAACTGATTCGTACCCTTATACATAGGGGCTCCAGATATGGCGTTTCCAAGGCTAAATAATATCAGTTTTTGACTATTACCCCCATCATTAACTTTATTACTGGGTTCTGCTTTTGTAGAGCAGGGGGCCGGTACAGGGTGGACAGTCTACCCGCCGTTAGCAAGTATACAAGCACATTCGGGGGGATCAGTAGACATGGTTATTTTTAGTCTTCATTTAGCTGGTATTTCTTCAATATTAGGGGCGATGAATTTTATCACAACTATCTTTAATATGAGGGCGCCAGGGATAACAATGGATAGAATGCCATTATTTGTGTGATCTATTTTAGTAACAGTATTTTTATTGTTATTGTCTCTGCCAGTTTTAGCCGGGGCTATAACTATGCTTCTTACAGATAGAAACTTTAACACTACCTTTTTTG   [577]
'AY561960''Prosuberites'' laughlini voucher UCMPWC875'         ATAGGAACAGCCTTTAGTGTGCTTATTAGATTAGAATTATCGGCTCCAGGTTCAATGTTAGGTGATGATCAGTTGTATAATGNTATAGTAACTGCTCATGCCTTTGTAATGATATTCTTTCTGGTTATGCCGGTGTTAATCGGAGGGKTTGGAAACTGATTCGNACCCTTATACATAGGGGCTCCAGATATGGCGTTTCCAAGGCTAAATAATATCAGTTTTTGACTATTACCCCCATCATTAACTTTATTACTGGGTTCTGCTTTTGTAGAGCAGGGGGCCGGTACAGGGTGGACAGTCTACCCGCCGTTAGCAAGTATACAAGCNCATTCGGGGGGATCAGTAGACATGGTTATTTTTAGTCTTCATTTAGCTGGTATTTCTTCAATATTAGGGGCGATGAATTTTATCACAACTATCTTTAATATGAGGGCGCCAGGGATAACAATGGATAGAATGCCATTATTTGTGTGATCTATTTTAGTAACAGTATTTTTATTGTTATTGWCTCTGCCAGTTTTAGCCGGGGCTATAACTATGCTTCTTACAGATAGAAACTTTAACACTACCTTTTTTG   [577]
AY561982Polymastia_sp._WAMZ3927_HAD                            ATCGGAACAGCCTTTAGTATGCTAATTAGGCTAGAATTGTCGGCCCCTGGTTCAATGTTAGGTGACGACCATCTGTATAATGTTATAGTTACTGCTCACGCATTTGTGATGATATTTTTTGTTGTTATGCCAGTAATGATTGGGGGGTTTGGAAACTGACTGGTTCCATTATATATTGGAGCGCCTGATATGGCATTTCCAAGATTAAATAATATTAGTTTTTGGCTATTGCCCCCTTCTTTAACCCTATTATTAGGTTCGGCTTTCGTTGAACAAGGGGCGGGGACTGGATGAACGGTCTATCCTCCTCTATCAAGCATACAAACACATTCAGGGGGGTCGGTGGATATGGTTATATTTAGTTTACATTTGGCAGGGATTTCGTCAATATTGGGGGCAATGAATTTCATTACAACAATCTTTAATATGAGAGCGCCCGGAATTACCTTGGATAGAATGCCACTATTTGTGTGATCTATTTTAGTTACAGCTTTCTTATTATTATTGTCTTTACCAGTATTGGCGGGGGCCATAACAATGCTTCTTACAGACCGAAACTTTAATACCACATTCTTTG   [577]
EF519611Cliona_delitrix_voucher_S28_HAD                        ATAGGAACAGGGTTTAGTATGCTTATTAGGTTAGAATTATCAGCTCCAGGTTCAATGCTTGGTGATGATCATTTATATAATGTTATAGTTACTGCTCATGCTTTTCTAATGATATTTTTTTTAGTTATGCCAGTGATGATAGGGGGTTTTGGAAATTGATTAGTTCCGCTATATATTGGTTCTCCAGATATGGCTTTCCCAAGATTAAATAATATAAGTTTTTGATTATTGCCACCTTCTTTAACTTTATTATTAGGTTCAGCATTTGTAGAACAAGGGGCTGGTACAGGATGAACTGTGTATCCTCCTTTGGCAAGTATACAGGCGCACTCTGGTGGGTCAGTGGATATGGCAATATTTAGTTTGCATTTAGCGGGGATTTCTTCTATATTGGGTGCAATGAATTTTATAACTACAATATTTAATATGAGGGCTCCAGGTATAACAATGGATCGAATGCCGTTATTTGTGTGATCTATTTTAGTAACTGCTTTCTTATTATTATTATCTTTACCTGTGTTAGCAGGGGCTATTACAATGCTTCTTACAGATAGAAATTTTAATACTGCGTTTTTTG   [577]
EF519666Pione_vastifica_voucher_STAVFP7                        ATAGGAACAGGGTTTAGTATGTTAATTAGATTAGAGTTATCAGCTCCAGGTTCAATGCTTGGGGATGACCATTTATATAATGTTATAGTAACTGCTCATGCTTTTTTAATGATATTTTTTTTAGTTATGCCAGTGATGATAGGGGGGTTTGGGAATTGATTAGTTCCCTTGTACATTGGTTCTCCGGATATGGCTTTTCCTAGATTAAATAATATAAGTTTTTGATTGTTGCCTCCTTCTTTAACTTTATTATTAGGTTCAGCTTTTGTGGAACAAGGGGCTGGTACAGGATGAACAGTATATCCTCCTTTGGCAAGTATACAAGCGCACTCAGGTGGGTCAGTTGATATGGCAATATTTAGTTTACATTTGGCTGGGATTTCATCTATATTGGGTGCAATGAATTTTATTACTACAATATTTAATATGAGGGCTCCAGGTATAACAATGGATCGAATGCCGTTATTTGTATGATCCATTTTAGTAACTGCTTTTTTATTATTACTATCTTTGCCAGTATTAGCAGGTGCTATTACAATGCTTCTTACTGATAGAAATTTTAATACTGCGTTTTTTG   [577]
AY561981Pione_velans_voucher_WAMZ3196                          ATAGGAACAGGTTTTAGTATGCTTATTAGGTTAGAGTTATCAGCTCCAGGTTCAATGCTTGGGGATGATCATTTATATAATGTTATAGTAACTGCTCATGCTTTTTTAATGATATTTTTTTTAGTTATGCCAGTGATGATAGGTGGGTTTGGGAATTGATTAGTTCCCTTGTACATAGGTTCTCCGGATATGGCTTTCCCCAGATTAAATAATATAAGTTTTTGATTGTTGCCACCTTCTTTAACTTTATTATTAGGTTCAGCTTTTGTAGAACAAGGGGCTGGTACAGGATGAACAGTATATCCCCCTTTGGCAAGTATACAGGCACATTCAGGTGGGTCAGTTGATATGGCAATATTTAGTTTGCATTTGGCTGGGATTTCTTCTATATTGGGTGCAATGAATTTTATTACTACAATATTTAATATGAGGGCTCCAGGTATAACAATGGATCGAATGCCGTTATTTGTGTGATCTATTTTAATAACTGCTTTTTTATTATTACTATCTTTGCCTGTGTTAGCTGGTGCTATTACAATGCTTCTTACAGATAGAAATTTTAATACTGCGTTTTTTG   [577]
'AY094604Placospongia sp. N-2002'                              ATAGGAACAGGATTTAGTATGCTTATTAGGTTAGAATTGTCAGCTCCAGGTTCAATGCTTGGTGATGATCATTTATATAATGTTATAGTTACTGCTCATGCTTTTTTAATGATATTTTTTTTAGTTATGCCAGTAATGATAGGAGGATTTGGAAATTGATTGGTTCCATTATATATCGGTTCTCCAGATATGGCGTTTCCTAGATTAAATAATATAAGTTTTTGATTATTGCCTCCTTCTTTAACTTTATTATTAGGTTCAGCATTTGTAGAACAAGGGGCTGGGACAGGATGAACGGTTTATCCTCCTTTGTCAAGTATACAGGCTCATTCTGGTGGGTCAGTAGATATGGCAATATTTAGTTTACATTTAGCTGGTATTTCTTCTATATTAGGGGCAATGAATTTTATTACTACAATATTTAATATGAGGGCACCAGGAATTACAATGGATCGAATGCCATTATTTGTATGATCTATATTAGTAACTGCTTTTTTATTGTTATTATCTTTACCGGTGTTAGCGGGGGCGATAACAATGCTTTTAACAGATAGAAATTTTAATACTGCGTTTTTTG   [577]
AY561964Placospongia_sp._UCMPWC866                             ATAGGAACAGGTTTTAGTATGCTTATTAGGTTAGAATTATCAGCTCCAGGTTCAATGCTTGGTGATGATCATTTATATAATGTTATAGTTACTGCTCATGCTTTTTTAATGATATTTTTTTTAGTTATGCCAGTAATGATAGGAGGATTTGGAAACTGATTGGTTCCATTATATATAGGTTCTCCAGATATGGCGTTTCCTAGATTGAATAATATAAGTTTTTGATTATTGCCTCCTTCTTTAACTTTATTATTAGGTTCAGCATTTGTAGAACAAGGGGCTGGGACAGGATGAACTGTTTATCCTCCTTTGTCAAGTATACAGGCTCATTCTGGTGGGTCAGTANATATGGCAATATTTAGTTTACATTTAGCTGGTATTTCTTCTATATTAGGGGCAATGAATTTTATTACTACAATATTTAATATGAGGGCACCAGGTATTACAATGGATCGAATGCCATTATTTGTATGATCTATATTAGTTACTGCTTTTTTATTGTTATTATCTTTACCGGTGTTAGCGGGGGCGATAACAATGCTTTTAACAGATAGAAATTTTAATACTGCGTTTTTTG   [577]
AY561977_Hemiasterella_sp._UCMPWC1021                          ATCGGGACAGCGTTTAGTATGCTGATTAGATTAGAATTATCTGCGCCTGGTACAATGTTGGGTGATGATCATTTATATAATGTTATCGTGACAGCACATGCTTTTGTGATGATATTTTTTTTAGTTATGCCGGTTATGATAGGGGGATTTGGTAATTGATTAGTACCTTTATATATAGGTTCACCAGATATGGCTTTTCCAAGATTAAATAATATTAGTTTTTGATTATTACCGCCTTCGTTAACTTTATTATTAGGTTCAGCCTTTGTAGAACAAGGTGCTGGAACCGGGTGAACAGTTTACCCACCTTTAGCAAGTATACAAACACATTCAGGAGGGTCAGTTGACATGGTAATATTTAGTCTTCATTTAGCGGGGATTTCTTCAATATTAGGGGCTATGAATTTTATTACAACTATCTTTAATATGAGGGCTCCTGGTATTACAATGGATCGGATGCCATTATTTGTTTGATCAATATTAATTACTGCATTTTTACTATTATTATCATTACCTGTCTTAGCGGGTGCTATAACAATGCTTCTTACGGATAGAAATTTTAATACTACTTTTTTTG   [577]
AM498645Scopalina_canariensis_Blanquer                         NNNNNAACCGCTTTTAGTTTATTGATAAGATTAGAGCTATCAGGACCCGGGACAATGTTAGGGGATGATCATTTATATAATGTAATTGTAACAGCTCATGCATTTGTAATGATTTTCTTTTTGGTAATGCCTGTAATGATTGGAGGATTTGGGAATTGATTAGTGCCATTATATATAGGGGCGCCAGATATGGCTTTTCCGCGATTAAATAATATTAGTTTTTGATTACTACCACCAGCTCTGACTCTATTGTTAAGTTCTGCATTTATAGAGCAAGGAGCGGGTACGGGATGAACAGTGTATCCCCCGTTATCAGCTATACAAGCACACTCTGGAGGAGCAGTAGATATGGCAATTTTTAGTCTACATTTGGCAGGGATTTCTTCTATATTGGGGGCTATGAATTTTATAACAACGATATTAAATATGAGAAGTCCAGGGATGACTATGGATAAAATGCCTTTATTTGTATGATCAATATTAGTTACTGCAGTATTATTATTATTATCTTTACCAGTGTTAGCAGGAGGGATAACAATGCTATTAACAGATAGAAATTTTAATACCAGTTTTTTTG   [577]
AM498644Scopalina_canariensis                                  NNNNNAACAGCATTTAGTTTATTGATAAGATTAGAGCTATCAGGACCGGGGACAATGTTAGGGGATGATCATTTATATAATGTAATTGTGACGGCTCATGCATTTGTAATGATTTTCTTTTTGGTAATGCCTGTAATGATTGGAGGATTTGGGAATTGATTAGTACCACTATATATAGGGGCGCCAGATATGGCTTTTCCGCGATTAAATAATATTAGTTTTTGATTATTACCGCCAGCTTTGACTTTATTGTTAAGCTCTGCATTTATAGAGCAAGGAGCGGGTACGGGGTGAACAGTGTACCCTCCGTTATCGGCGATACAAGCACATTCTGGGGGGGCAGTAGATATGGCAATTTTTAGTTTACATTTAGCTGGGATTTCTTCTATATTGGGGGCTATGAATTTTATAACAACGATATTAAATATGAGAAGTCCAGGGATGACTATGGATAAAATGCCTTTATTTGTATGATCAATATTAGTTACTGCAGTATTATTATTATTATCTTTACCAGTGTTAGCAGGAGGGATAACAATGCTATTAACAGATAGAAATTTTAATACAAGTTTTTTTG   [577]
AM498642Scopalina_blanensis                                    NNNNNGACAGCATTTAGTATGTTAATTAGATTAGAGCTGTCTGGCCCAGGAACAATGTTAGGGGACGATCATTTGTATAATGTGATTGTAACGGCGCATGCGTTTGTGATGATTTTTTTTTTAGTAATGCCTGTAATGATAGGAGGATTTGGGAATTGGTTAGTGCCTTTATACATTGGGGCGCCGGATATGGCATTTCCGCGATTAAATAATATTAGTTTTTGATTATTGCCGCCGGCCTTGACTTTATTATTAAGCTCTGCTTTTGTAGAGCAAGGAGTGGGAACAGGATGGACAGTATATCCCCCGTTGTCTGGAATTCAGGCACACTCTGGGGGGGCAGTGGATATGGCAATTTTTAGTTTACATTTAGCAGGGATTTCTTCAATATTGGGGGCAATGAATTTTATAACAACAATATTAAATATGCGAGGTCCGGGGGTAACAATGGATAGATTACCATTATTTGTTTGATCTATTTTAGTGACAGCAGTTTTATTATTATTATCTTTGCCGGTATTAGCGGGAGGGATAACAATGTTATTAACAGATAGAAATTTTAATACAACTTTTTTTG   [577]
EF519672Scopalina_ruetzleri_voucher_S27                        GTAGGGACAGGGTTTAGTATGTTGATAAGATTAGAATTATCGGGGCCAGGGTCAATGTTAGGGGATGATCAATTATATAATGTGATAGTAACAGCCCACGCATTTGTAATGATATTTTTCTTAGTAATGCCGGTGATGATAGGGGGGTTTGGGAATTGATTAGTACCATTATATATAGGAGCACCGGATATGGCATTTCCAAGATTAAATAATATAAGTTTTTGACTATTACCACCAGCATTAACATTATTATTAAGTTCAGCATTTGTAGAACAGGGGGCAGGAACAGGATGAACAGTATATCCACCATTGTCAGGGATACAGGCACATTCAGGAGGAGCAGTAGATATGGCGATATTTAGTTTACATTTAGCAGGGATATCATCAATATTAGGAGCAATGAATTTTATAACAACAATAATAAATATGAGAGCACCAGGGATAACAATGGATAGAATGCCATTATTTGTATGATCGATATTAGTAACAGCAGTGTTATTATTATTATCATTACCAGTATTAGCAGGAGGGATAACAATGTTATTAACAGATAGGAACTTTAATACAACATTTTTTG   [577]
AY561976Scopalina_ruetzleri_voucher_UCMPWC992                  GTAGGGACAGGGTTTAGTATGTTGATAAGATTAGAATTATCGGGGCCAGGGTCAATGTTAGGGGATGATCAATTATATAATGTGATAGTAACAGCCCACGCATTTGTAATGATATTTTTCTTAGTAATGCCGGTGATGATAGGGGGGTTTGGGAATTGATTAGTACCATTATATATAGRAGCACCGGATATGGCATTTCCAAGATTAAATAATATAAGTTTTTGACTATTACCACCAGCATTAACATTATTATTAAGTTCAGCATTTGTAGAACAGGGGGCAGGAACAGGATGAACAGTATATCCACCATTGTCAGGGATACAGGCACATTCAGGAGGAGCAGTAGATATGGCGATATTTAGTTTACATTTAGCAGGGATATCATCAATATTAGGAGCAATGAATTTTATAACAACAATAATAAATATGAGAGCACCAGGGATAACAATGGATAGAATGCCATTATTTGTATGATCGATATTAGTAACAGCAGTGTTATTATTATTATCATTACCAGTATTAGCAGGAGGGATAACAATGTTATTAACAGATAGGAACTTTAATACAACATTTTTTG   [577]
AM498648_Scopalina_ruetzleri_Blanquer_etal                     NNNNNGACAGGGTTTAGTATGTTGATAAGATTAGAATTATCGGGGCCAGGGTCAATGTTAGGGGATGATCAATTATATAATGTGATAGTAACAGCCCACGCATTTGTAATGATATTTTTCTTAGTAATGCCGGTGATGATAGGGGGGTTTGGGAATTGATTAGTACCATTATATATAGGAGCACCGGATATGGCATTTCCAAGATTAAATAATATAAGTTTTTGACTATTACCACCAGCATTAACATTATTATTAAGTTCAGCATTTGTAGAACAGGGGGCAGGAACAGGATGAACAGTATATCCACCATTGTCAGGGATACAGGCACATTCAGGAGGAGCAGTAGATATGGCGATATTTAGTTTACATTTAGCAGGGATATCATCAATATTAGGAGCAATGAATTTTATAACAACAATAATAAATATGAGAGCACCAGGGATAACAATGGATAGAATGCCATTATTTGTATGATCGATATTAGTAACAGCAGTGTTATTATTATTATCATTACCAGTATTAGCAGGAGGGATAACAATGTTATTAACAGATAGGAACTTTAATACAACATTTTTTG   [577]
EF519557Aiolochroia_crassa_VER_voucher_SP4                     ATAGGAACAGCATTTAGTATGTTAATTAGACTGGAACTATCTGCACCAGGTTCAATGTTAGGAGACGATCATTTATATAATGTTATAGTAACAGCACATGCTTTTGTTATGATATTTTTTTTAGTAATGCCTGTCATGATAGGGGGGTTTGGTAATTGATTAGTTCCATTATATATTGGAGCACCCGATATGGCTTTTCCTCGGTTAAATAATATTAGTTTTTGATTATTACCTCCAGCACTAATTTTATTATTAGGGTCTGCCTTTATAGAACAAGGTGCCGGAACTGGTTGAACGGTTTATCCTCCACTAGCAAGTATACAAACACATTCCGGAGGTTCAGTAGATATGGCAATATTTAGTCTTCATTTAGCCGGAATTTCCTCAATATTAAGTTCTATAAATTTTATAACTACAATTTTAAATATGAGAGCGCCCGGAATGACAATGGATAAATTACCGTTATTCGTTTGATCCATATTATTAACAACAATATTATTAGTTTTAGCATTACCAGTATTAGCTGGAGCGATTACTATGCTTTTAACCGATAGAAATTTTAATACAACATTTTTTG   [577]
EF519613Ectyoplasia_ferox_voucher_K2_POE                       ATAGGAACTGCATTTAGTATGCTAATAAGATTAGAATTATCGGCCCCGGGTTCTATGTTAGGGGATGATCATTTATATAATGTAATCGTAACTGCTCATGCTTTTGTAATGATATTTTTTTTAGTGATGCCGGTTATGATTGGGGGGTTTGGTAATTGATTTGTACCACTATATATAGGTGCCCCGGATATGGCATTTCCAAGATTAAATAATATCAGTTTTTGAGTACTACCTCCCGCATTAACCTTATTATTGGGATCTGCATTTGTGGAACAAGGTGCAGGAACGGGTTGAACTGTGTATCCCCCGCTAGCGGCAATACAGGCTCATTCGGGGGGATCTGTAGATATGGCTATTTTTAGTTTACATTTAGCGGGGATTTCTTCTATATTAGGTTCTATAAATTTTATAACAACTATTTTAAATATGCGAGCACCAGGAATTTCAATGGATAAAATGCCGTTATTTGTTTGATCTATTTTAGTTACAACGGTATTATTATTATTGGCTTTACCGGTATTGGCCGGGGCGATTACAATGTTATTAACGGATAGAAACTTTAATACTACGTTTTTCG   [577]
EF519662Pandaros_acanthifolium_voucher_185poe                  GTAGGAACAGCCTTTAGTATGTTAATTCGATTAGAATTATCTGCTCCAGGAGCAATGTTAGGAGATGATCATCTATATAATGTTATAGTGACTGCTCATGCATTTGTAATGATATTTTTTTTAGTTATGCCTGTAATGATAGGAGGGTTTGGAAATTGGTTTGTGCCATTATATATTGGAGCGCCAGATATGGCTTTTCCAAGATTAAATAATATAAGTTTTTGAGTTTTACCCCCATCAATAACATTATTATTGGGTTCTGCATTTATCGAACAAGGTGCTGGAACAGGATGAACTGTATATCCTCCTTTAGCTGCAATACAAGCGCATTCAGGGGGTTCGGTTGATATGGCTATTTTTAGTCTTCATCTGGCAGGGATTTCATCAATTTTAGGGTCAATTAATTTTATTACCACGATTTTAAATATGAGGGCCCCGGGTATAACGCTAGATAGAATGCCTTTATTTGTTTGATCTATTTTAATTACTACTGTTTTATTATTATTAGCATTACCAGTATTAGCTGGGGCAATAACAATGTTATTGACTGATAGAAATTTTAATACCACTTTCTTTG   [577]
Mycale_fibrexilis_AJ843890_hess_et_al                          ATAGGAACGGCCTTTAGTATGTTAATAAGGTTGGAGTTATCTGCTCCAGGGTCAATGTTAAGTGATGATCATTTATATAATGTTATAGTAACTGCTCATGCTTTTGTAATGATTTTTTTTTTAGTTATGCCAGTGATGATTGGCGGATTTGGTAATTGGTTTGTGCCGTTATATATTGGGGCGCCAGATATGGCTTTTCCTCGATTAAATAATATAAGTTTTTGGTTATTGCCTCCGGCTTTGAGTTTATTATTGGCATCAGCTTTTGTAGAGCAAGGAGCGGGTACGGGGTGAACAGTATATCCCCCATTATCCGCGATTCAAGCTCATTCCGGGGGTTCGGTGGATTTGGTAATATTTAGTTTACATTTAGCCGGGATCTCTTCAATATTGGGCGCTATGAATTTTATTACCACTATTATAAACATGAGGGCACCAGGAATAACAATGGATAGAATGCCATTATTTGTTTGGTCAATTTTAGTTACTGCGGTTTTATTGTTACTATCTTTACCCGTATTAGCAGGTGCGATAACAATGTTATTAACTGATAGAAACTTTAATACTGCTTTTTTTG   [577]
_Lissodendoryx_isodictyalis_EF519638_erpenbeck                 ATAGGAACGGCCTTTAGTATGTTAATAAGGTTGGAGTTATCTGCTCCAGGGTCAATGTTAAGTGATGATCATTTATATAATGTTATAGTAACTGCTCATGCTTTTGTAATGATTTTTTTTTTAGTTATGCCAGTGATGATTGGCGGATTTGGTAATTGGTTTGTGCCGTTATATATTGGGGCGCCAGATATGGCTTTTCCTCGATTAAATAATATAAGTTTTTGGTTATTGCCTCCGGCTTTGAGTTTATTATTGGCATCAGCTTTTGTAGAGCAAGGAGCGGGTACGGGGTGAACAGTATATCCCCCATTATCCGCGATTCAAGCTCATTCCGGGGGTTCGGTGGATTTGGTAATATTTAGTTTACATTTAGCCGGGATCTCTTCAATATTGGGCGCTATGAATTTTATTACCACTATTATAAACATGAGGGCACCAGGAATAACAATGGATAGAATGCCATTATTTGTTTGGTCAATTTTAGTTACTGCGGTTTTATTGTTACTATCTTTACCCGTATTAGCAGGTGCGATAACAATGTTATTAACTGATAGAAACTTTAATACTGCTTTTCTTG   [577]
EF519641_Lissodendoryx_sp._K27_erpenbexk                       ATAGGAACGGCCTTTAGTATGTTAATAAGGTTGGAGTTATCTGCTCCGGGGTCAATGTTAAGTGATGATCATTTATATAATGTTATAGTAACTGCTCATGCTTTTGTTATGATTTTTTTTTTAGTTATGCCAGTAATGATAGGTGGATTTGGTAATTGGTTTGTGCCGTTATATATTGGGGCACCTGATATGGCTTTTCCTCGATTAAATAATATAAGTTTTTGGTTATTGCCTCCGGCTTTAAGTTTATTATTGGCCTCAGCTTTTGTGGAGCAAGGAGCGGGTACGGGGTGAACAGTATATCCCCCATTATCAGGGATTCAAGCCCATTCCGGGGGTTCGGTTGATTTGGTAATATTTAGTTTACATTTAGCTGGGATCTCTTCAATATTGGGGGCTATGAATTTTATTACCACTATAATAAATATGAGGGCACCGGGAATAACAATGGATAGAATGCCATTATTTGTTTGGTCTATTTTAGTAACTGCGGTTTTATTGTTACTATCTTTACCTGTATTAGCAGGTGCGATAACGATGTTATTAACTGATAGAAACTTTAATACTGCTTTTTTTG   [577]
'AB453833 Poecilosclerida sp. GM-BSS Nishijima,M.,'            ATAGGGACTGCCTTTAGTATGTTAATAAGGCTAGAGTTATCCGCTCCAGGGTCAATGTTAAGTGATGATCATTTATATAATGTTATTGTAACTGCTCATGCTTTTGTTATGATTTTTTTTTTAGTTATGCCGGTGATGATTGGGGGATTTGGGAATTGGTTTGTGCCTTTATATATTGGTGCACCTGATATGGCTTTTCCTCGATTAAATAATATAAGTTTTTGGTTATTGCCTCCGGCTTTAAGTTTATTATTGGCATCTGCTTTTGTGGAACAAGGAAGTGGTACTGGGTGGACAGTATATCCCCCATTATCCAGTATTCAGGCCCATTCTGGGGGTTCAGTAGATTTGGTAATATTTAGTTTACATTTAGCAGGGATCTCTTCGATATTAGGGGCTATGAATTTTATAACTACTATAATAAATATGAGAGCGCCAGGGATAACAATGGATAGAATGCCATTGTTTGTTTGGTCCATTTTAGTAACTGCGATTTTATTATTATTATCTTTACCCGTATTAGCAGGTGCAATTACTATGTTATTAACGGATAGAAATTTCAATACTGCTTTTTTTG   [577]
EF519600Chondrosia_sp._P8                                    ATAGGGACAGCATTTAGTATGATTATAAGATTGGAATTATCCGCGCCCGGTTCAATGTTGGGTGATGATCATCTATATAATGTGATAGTTACTGCTCATGCCTTTGTTATGATTTTTTTTTTAGTGATGCCGGTAATGATTGGGGGGTTTGGTAATTGGTTAGTGCCTCTTTATATAGGAGCCCCCGACATGGCATTTCCAAGGTTGAATAATATAAGTTTTTGATTATTGCCGCCTGCATTGAGTCTTTTATTAGGGTCTGCTTTTATAGAGCAAGGGGCAGGAACAGGTTGGACAGTGTATCCTCCTTTGGCGAGTATTCAGGCACATTCCGGGGGATCGGTGGACATGGTAATTTTTAGCTTACATTTGGCGGGTATTTCTTCTATATTGGGTGCAATGAACTTTATAACAACAATAATAAATATGAGAGCACCGGGTATGACAATGGATCGTATTCCTTTATTTGTGTGGTCTATTTTAATTACGGCCGTTTTACTTCTTCTTTCTTTACCAGTGTTAGCTGGCGCAATAACTATGTTATTAACGGATAGGAACTTTAATACTACTTTTTTTG   [577]
AY561984Chondrosia_sp._UCMPWC1004                              ATTGGGACAGCATTTAGTATGATCATAAGACTGGAATTATCTGCGCCTGGTTCAATGTTAGGCGATGATCATTTATATAATGTGATAGTTACCGCTCATGCTTTTGTTATGATTTTTTTCTTAGTGATGCCGGTAATGATCGGGGGATTTGGTAATTGATTAGTACCGCTTTATATAGGCGCCCCCGACATGGCATTTCCAAGGCTAAATAATATAAGTTTTTGGCTATTGCCGCCGGCATTGAGTCTTTTATTGGGGTCTGCTTTTATAGAGCAAGGGGCTGGTACAGGATGAACTGTGTATCCTCCCTTGGCGAGTATTCAGGCACATTCTGGGGGGTCGGTGGACATGGTAATTTTTAGTTTGCATCTGGCGGGTATTTCTTCTATCTTAGGTGCAATGAATTTTATAACAACAATAATAAATATGAGGGCACCGGGTATGACAATGGATCGTATTCCGTTATTTGTGTGGTCTATTTTAATTACGGCGGTTTTACTTCTTCTTTCTTTACCGGTGTTGGCCGGTGCAATAACTATGCTATTGACAGATAGGAATTTTAACACCACTTTTTTTG   [577]
AB219211Palythoa                                    GTAGGAACAGCTTTCAGTATGTTGATAAGGTTAGAACTTTCTGCCCCCGGAACTATGTTGGGGGACGACCATCTTTATAATGTAATCGTGACTGCGCATGCCTTTGTTATGATCTTTTTCCTGGTGATGCCGGTGATGATAGGGGGGTTTGGGAATTGGTTGGTGCCGCTATATATCGGTGCACCAGATATGGCCTTCCCGCGACTAAATAACATTAGTTTCTGGCTCTTGCCCCCCGCCCTAATTCTATTGTTGGGTTCCGCCTTTGTGGAACAGGGGGCAGGAACAGGTTGGACGGTGTATCCGCCCCTTTCAGCCATTCAAGCTCATTCGGGGGGGGCCGTGGACATGGCTATATTTAGCCTCCACTTGGCCGGGGTCTCTTCCATCTTAGGGGCTATGAATTTTATCACCACTATATTTAATATGAGGGCCCCGGGTATGACAATGGATAGATTGCCACTATTTGTGTGGTCTATCTTAATCACCGCCTTCTTATTGTTACTGTCTTTGCCCGTATTGGCCGGGGCTATAACCATGCTGTTGACAGATAGGAATTTTAACACTACTTTCTTTG   [577]
AB247359Palythoa                                    GTAGGAACAGCTTTCAGTATGTTGATAAGGTTAGAACTTTCTGCCCCCGGAACTATGTTGGGGGACGACCATCTTTATAATGTAATCGTGACTGCGCATGCCTTTGTTATGATCTTTTTCCTGGTGATGCCGGTGATGATAGGGGGGTTTGGGAATTGGTTGGTGCCGCTATATATCGGTGCACCAGATATGGCCTTCCCGCGACTAAATAACATTAGTTTCTGGCTCTTGCCCCCCGCCCTAATTCTATTGTTGGGTTCCGCCTTTGTGGAACAGGGGGCAGGAACAGGTTGGACGGTGTATCCGCCCCTTGCAGCCATTCAAGCTCATTCGGGGGGGGCCGTGGACATGGCTATATTTAGCCTCCACTTGGCCGGGGTCTCTTCCATCTTAGGGGCTATGAATTTTATCACCACTATATTTAATATGAGGGCCCCGGGTATGACAATGGATAGATTGCCACTATTTGTGTGGTCTATCTTAATCACCGCCTTCTTATTGTTACTGTCTTTGCCCGTATTGGCCGGGGCTATAACCATGCTGTTGACAGATAGGAATTTTAACACTACTTTCTTTG   [577]
AB247350Palythoa                                    ATAGGAACAGCTTTCAGCATGTTGATAAGGTTAGAACTTTCCGCCCCCGGAACTATGTTGGGGGACGACCATCTTTATAATGTAATCGTGACTGCGCATGCCTTTGTTATGATCTTTTTCCTGGTGATGCCGGTGATGATAGGGGGGTTTGGGAATTGGTTGGTGCCGCTATATATCGGTGCACCAGATATGGCCTTCCCGCGACTAAATAACATTAGTTTCTGGCTCTTGCCCCCCGCCCTAATACTATTGTTGGGCTCAGCCTTTGTTGAACAGGGGGTTGGGACAGGTTGGACGGTGTATCCGCCCCTCGCAGGCATTCAAGCGCATTCGGGGGGGGCCGTGGACATGGCCATATTTAGCCTCCACTTGGCCGGGGTCTCTTCCATCTTAGGAGCTATGAATTTTATCACCACTATATTTAATATGAGGGCCCCGGGTATGACAATGGACAGATTGCCGCTATTTGTGTGGTCTATCTTAATCACCGCCTTCTTATTGTTACTGTCTTTGCCCGTATTGGCCGGGGGCATAACCATGCTGTTGACAGATAGGAACTTTAACACTACCTTCTTTG   [577]
AB247358parazoanthid                                    ATAGGAACAGCTTTCAGTATGTTGATAAGGTTAGAACTTTCTGCCCCCGGAACTATGTTGGGGGACGACCATCTTTATAATGTAATCGTGACTGCGCATGCCTTTGTTATGATCTTTTTCCTGGTGATGCCGGTGATGATAGGGGGGTTTGGGAATTGGTTGGTGCCGCTATATATCGGTGCACCAGATATGGCCTTCCCGCGACTAAATAACATTAGTTTCTGGCTCTTGCCCCCCGCCTTAATACTATTGTTGGGCTCAGCCTTTGTTGAACAGGGGGTTGGGACAGGATGGACTGTGTATCCACCCCTTTCCGCCATTCAAGCTCATTCGGGGGGGGCCGTGGACATGGCTATATTTAGCCTCCACTTGGCCGGGGTCTCTTCCATCTTAGGAGCTATGAATTTTATCACCACTATATTTAATATGAGGGCGCCGGGTATGACACTGAATAGATTGCCGCTATTTGTGTGGTCTATCTTAATCACCGCCTTCTTACTGTTACTCTCTTTGCCCGTATTGGCCGGGGCCATAACCATGCTGTTGACAGATAGGAATTTTAACACTACCTTCTTTG   [577]
AB441240                                    NNNNNNACGGCCTTCAGTATGCTAATAAGATTAGAGCTCTCGGCTCCGGGGGCTATGTTAGGAGACGATCATCTTTATAATGTAATTGTTACGGCACACGCTTTTATTATGATTTTTTTTTTGGTTATGCCAGTGATGATAGGGGGGTTTGGGAATTGGTTAGTTCCATTATATATTGGGGCACCTGATATGGCTTTCCCACGGCTTAATAATATTAGTTTTTGGTTATTGCCCCCTGCTTTAATATTATTATTAGGTTCCTCTTTCGTTGAACAAGGAGCTGGTACCGGATGAACGGTCTATCCTCCTTTATCTAGCATTCAGGCCCACTCTGGCGGGTCGGTGGATATGGCTATTTTTAGTCTCCACTTAGCTGGGGCGTCCTCGATTTTGGGAGCAATGAATTTTATAACAACTATATTTAACATGCGGGCTCCCGGGATAACGTTGAATAGAATGCCCTTATTTGTGTGGTCTATCTTGATTACTGCTTTTTTATTATTATTGTCTTTACCTGTATTAGCGGGGGCAATAACTATGCTTTTAACGGATAGGAACTTTAACACTACTTTCTTCG   [577]
FJ264905                                    GCGGGAACAGCTTCAAGTATGTTGATACGGCTAGAACTGTCAGCTCCAGGTAGTATGTTAGGAGATGATCATCTATATAATGTGATTGTAACAGCACATGCTTTATTAATGATTTTCTTCCTGGTAATGCCAGTAATGATTGGGGGATTCGGAAATTGGTTTGTGCCAATTATGATTGGTGCGCCCGATATGGCCTTTCCTAGATTAAACAATATTAGTTTCTGGTTATTACCACCTTCTCTAATACTATTGGCTGGTTCTATGTTTGTGGAACAAGGGGCAGGTACAGGCTGGACTATTTATCCCCCACTAGCAAGCATTCAAGCCCACTCAGGGGGAGCAGTGGATATGGCTATATTTAGTTTACATCTAGCTGGTATATCTTCCATTTTAAGTTCTGTCAACTTTATAACTACTATAATTAACATGAGGGTTCCTGGTATGAGTATGCATAGATTACCTCTATTTGTATGGTCTATATTAATTACTACAATATTGTTATTATTATCTTTACCAGTGTTAGCTGGTGCAATTACAATGTTGTTGACAGATAGAAATTTTAATACAACATTCTTTG   [577]
103Petrosiasp_HAP                                    ATAGGAACTGCATTTAGTATGCTTATTAGATTAGAACTATCTGCCCCAGGGGCTATGTTAGGGGATGATCATTTATATAATGTTATAGTGACAGCTCATGCATTTGTAATGATATTTTTTTTAGTTATGCCAGTAATGATCGGTGGTTTTGGTAATTGATTAGTTCCATTATATATTGGTGCTCCAGATATGGCTTTCCCTAGATTAAATAATATTAGTTTTTGATTATTACCTCCCGCTTTAACTTTATTATTAGGTTCTGCTTTTGTAGAACAAGGGGCTGGGACAGGATGAACAGTATACCCACCTTTATCTAGTATTCAAACACATTCGGGGGGGTCTGTAGATATGGTAATATTTAGCCTTCATTTAGCAGGGATATCTTCTATATTGGGGGCGATGAACTTTATAACAACTATCTTTAATATGAGGGCACCAGGGATGACTATGGACAGAAWGCCTTTATTTGTTTGATCTGTTTTAGTAACTGCCTTTTTATTATTATTATCATTGCCAGTATTAGCGGGGGCCATAACAATGCTTTTAACAGACCGAAACTTTAATACTACATTTTTTG   [577]
104Petrosia_sp                                    ATAGGAACAGCATTTAGTATGCTTATTAGATTAGAATTATCCGCTCCAGGATCTATGTTAGGTGATGATCATTTATATAATGTTATCGTTACTGCTCATGCATTTGTAATGATATTTTTTTTAGTCATGCCAGTAATGATAGGGGGGTTCGGAAATTGATTAGTTCCCTTATATATAGGGGCACCAGACATGGCATTTCCTAGATTAAATAATATTAGTTTTTGATTATTACCTCCTGCTTTAACTTTATTATTAGGTTCTGCTTTTGTAGAGCAAGGGGCTGGTACAGGATGAACCGTATATCCACCTTTAGCAAGTATTCAAGCACATTCAGGTGGTTCTGTGGATATGGTAATATTTAGTCTTCATTTAGCTGGGATATCTTCTATTTTAGGGGCTATGAATTTTATTACAACTATTTTTAATATGAGAACACCAGGTATGACTATGGATAAAATGCCATTATTTGTATGATCTGTTTTAGTAACTGCCTTTTTATTATTATTATCATTACCAGTGTTGGCGGGAGCAATAACAATGCTATTAACAGATAGAAATTTTAATACTACTTTTTTTG   [577]
111Petrosiasp                                    ATAGGGACAGCATTTAGTATGCTTATAAGACTAGAATTATCAGCTCCTGGGGCAATGTTGGGGGATGATCATTTATATAATGTAATAGTGACAGCCCATGCGTTTGTAATGATATTTTTTTTGGTTATGCCAGTAATGATAGGTGGGTTTGGTAATTGGCTAGTTCCTTTGTATATTGGTGCGCCAGATATGGCATTTCCTCGATTAAATAATATTAGTTTTTGATTATTACCCCCTGCTTTAACTTTATTATTAGGTTCGGCTTTTGTTGAACAAGGGGCGGGAACAGGATGAACAGTATATCCGCCATTATCTAGTATTCAAACACATTCGGGGGGGTCTGTAGATATGGTAATATTTAGTCTTCATTTAGCAGGGATTTCTTCTATATTGGGGGCAATGAATTTTATTACAACTATTTTTAATATGAGGGCTCCGGGTATGACTATGGATAGAATCCCATTATTTGTATGATCTGTATTAGTAACTGCTTTTTTATTATTATTGTCGTTGCCGGTATTAGCGGGAGCAATAACTATGCTTTTAACTGATAGAAATTTTAATACTACATTTTTTA   [577]
117Petrosiasp                                    ATAGGAACAGCATTTAGTATGCTTATTAGATTAGAACTATCCGCCCCAGGGGCTATGTTAGGGGATGATCATTTATATAATGTTATAGTGACAGCTCATGCATTTGTAATGATATTTTTTTTAGTTATGCCAGTAATGATTGGTGGTTTTGGTAATTGATTAGTTCCATTATATATAGGTGCTCCAGATATGGCGTTCCCTAGATTAAATAATATTAGTTTTTGATTATTACCTCCCGCTCTAACTTTATTATTAGGTTCTGCTTTTGTAGAACAAGGGGCTGGGACAGGATGAACAGTATATCCACCTTTATCTAGTATTCAAACACATTCGGGGGGGTCTGTAGATATGGTAATATTTAGTCTTCATTTAGCAGGGATATCTTCTATATTGGGGGCTATGAACTTTATAACAACTATCTTTAATATGAGGGCACCAGGGATGACTATGGATAGAATCCCTTTATTTGTTTGATCTGTTTTAGTAACTGCCTTTTTATTATTATTATCATTGCCAGTATTAGCGGGGGCCATAACAATGCTTTTAACAGACCGAAACTTTAATACTACATTTTTTG   [577]
129PetrosiaspHAP                                    ATTGGTACAGCATTTAGTATGCTTATAAGATTAGAATTATCTGCCCCAGGGGCGATGTTAGGGGATGATCATTTATATAATGTTATAGTGACTGCTCATGCCTTTGTAATGATATTTTTCTTAGTTATGCCAGTAATGATAGGGGGTTTTGGAAATTGATTAGTTCCTTTATATATTGGTGCACCTGACATGGCATTCCCTAGATTAAATAATATTAGTTTTTGATTATTACCTCCTGCCTTAACTTTATTATTAGGTTCTGCTTTTGTAGAACAAGGGGCTGGAACGGGATGGACGGTGTATCCGCCATTATCTAGTATTCAAACACATTCTGGTGGGTCTGTTGATATGGCGATATTTAGTCTTCATTTAGCAGGGATATCTTCTATATTGGGAGCAATGAATTTTATTACAACTATTTTTAATATGAGGGCTCCTGGTATGACTATGGATAGAATTCCATTATTTGTCTGATCTGTTTTAGTAACTGCTTTTTTATTATTATTGTCATTGCCGGTATTAGCGGGGGCAATAACAATGCTTTTAACAGATAGAAATTTTAATACTACTTTTTTTG   [577]
85PetrosiidaeHAP                                    ATTGGTACAGCATTTAGTATGCTTATAAGACTAGAAtTATCAGCTCCTGGGGCAATGTTGGGGGATGATCATTTATATAATGTTATAGTGACAGCCCATGCGTTTGTAATGATATTTTTTTTGGTTATGCCAGTAATGATCGGTGGTTTTGGTAATTGGTTAGTTCCTTTGTATATTGGTGCGCCAGATATGGCATTTCCTCGATTAAATAATATTAGTTTTTGATTATTACCACCTGCTCTAACTTTACTACTAGGTTCTGCTTTTGTTGAACAAGGAGCTGGAACAGGATGAACAGTATACCCACCATTATCTAGTATCCAAACACATTCGGGGGGATCAGTTGATATGGTAATCTTTAGTCTTCATTTAGCCGGGATTTCTTCTATATTGGGGGCAATGAATTTTATAACAACTATTTTTAATATGAGGGCTCCGGGGATGACTATGGATAGAATCCCATTATTTGTATGATCAGTATTAGTAACTGCTTTTTTACTATTGTTGTCGTTACCGGTATTAGCGGGAGCAATAACAATGCTTTTAACTGATAGAAATTTTAATACTACATTTTTTG   [577]
11Xberquista                                    ATTGGTACAGCATTTAGTATGCTTATAAGATTAGAATTATCTGCCCCAGGGGCGATGTTAGGGGATGATCATTTATATAATGTTATAGTGACTGCTCATGCCTTTGTAATGATATTTTTCTTAGTTATGCCAGTAATGATAGGGGGTTTTGGAAATTGATTAGTTCCTTTATATATTGGTGCACCTGACATGGCATTCCCTAGATTAAATAATATTAGTTTTTGATTATTACCTCCTGCCTTAACTTTATTATTAGGTTCTGCTTTTGTAGAACAAGGGGCTGGAACGGGATGGACGGTGTATCCGCCATTATCTAGTATTCAAACACATTCTGGTGGGTCTGTTGATATGGCGATATTTAGTCTTCATTTAGCAGGGATATCTTCTATATTGGGAGCAATGAATTTTATTACAACTATTTTTAATATGAGGGCTCCTGGTATGACTATGGATAGAATTCCATTATTTGTTTGATCTGTTTTAGTAACTGCTTTTTTATTATTATTGTCATTGCCGGTATTAGCGGGGGCAATAACAATGCTTTTAACAGATAGAAATTTTAATACTACTTTTTTTG   [577]
130XestobergHAP                                    ATTGGTACAGCATTTAGTATGCTTATAAGATTAGAATTATCTGCCCCAGGGGCGATGTTAGGGGATGATCATTTATATAATGTTATAGTGACTGCTCATGCCTTTGTAATGATATTTTTCTTAGTTATGCCAGTAATGATAGGGGGTTTTGGAAATTGATTAGTTCCTTTATATATTGGTGCACCTGACATGGCATTCCCTAGATTAAATAATATTAGTTTTTGATTATTACCTCCTGCCTTAACTTTATTATTAGGTTCTGCTTTTGTAGAACAAGGGGCTGGAACGGGATGGACGGTGTATCCGCCATTATCTAGTATTCAAACACATTCTGGTGGGTCTGTTGATATGGCGATATTTAGTCTTCATTTAGCAGGGATATCTTCTATATTGGGAGCAATGAATTTTATTACAACTATTTTTAATATGAGGGCTCCTGGTATGACTATGGATAGAATTCCATTATTTGTCTGATCTGTTTTAGTAACTGCTTTTTTATTATTATTGTCATTGCCGGTATTAGCGGGGGCAATAACAATGCTTTTAACAGATAGAAATTTTAATACTACTTTTTTTG   [577]
110Strongylphorasp_HAP                                    ATAGGAACAGCATTTAGTATGCTTATTAGATTAGAACTATCTGCCCCAGGGGCGATGTTAGGGGATGATCATTTATATAATGTTATAGTGACAGCTCACGCATTTGTAATGATATTTTTTTTAGTTATGCCAGTAATGATTGGCGGTTTTGGTAATTGATTAGTTCCATTATATATTGGTGCCCCAGATATGGCTTTCCCTAGATTAAATAATATTAGTTTTTGATTATTACCTCCAGCTCTAACTTTATTATTAGGTTCTGCTTTTGTAGAACAAGGGGCCGGAACAGGGTGAACGGTATACCCACCTTTATCTAGCATTCAAACACATTCGGGGGGGTCTGTAGATATGGTAATATTTAGTCTTCATTTAGCAGGGATATCTTCTATATTAGGGGCTATGAACTTTATAACAACTATCTTTAATATGAGGGCACCAGGGATGACTATGGATAGAATGCCTTTATTTGTTTGATCTGTTTTAGTAACTGCCTTTTTATTATTATTATCATTGCCAGTATTAGCGGGTGCCATAACAATGCTTTTAACCGACCGAAACTTTAATACTACATTTTTTG   [577]
121Sseriatta                                    ATAGGAACAGCATTTAGTATGCTTATTAGATTAGAACTATCTGCCCCAGGGGCTATGTTAGGGGATGATCATTTATATAATGTTATAGTGACAGCTCACGCATTTGTAATGATATTTTTTTTAGTTATGCCAGTAATGATCGGCGGTTTTGGTAATTGATTAGTTCCATTATATATTGGTGCCCCAGATATGGCTTTCCCTAGATTAAATAATATTAGTTTTTGATTATTACCTCCAGCTCTAACTTTATTATTAGGTTCTGCTTTTGTAGAACAAGGGGCCGGAACAGGGTGAACGGTCTACCCMCCTTTATCTAGCATTCAAACACATTCMGGGGGGTCTGTCGATATGGTAATATTTAGTCTTCATTTAGCAGGGATATCTTCTATATTAGGGGSTATGAACTTTATAACAACTATCTTTAATATGAGGGCACCAGGTATGACTATGGATAGAATGCCTTTATTTGTATGATCTGTTTTAGKAACTGCCTTTTTATTATTATTATCATTGCCAGTATTAGCGGGTGCTATAACCATGCTTTTAACTGACCGAAACTTTAATACTACATTTTTTG   [577]
87StrongylspHAP                                    ATAGGAACTGCATTTAGTATGCTTATTAGATTAGAACTATCTGCCCCAGGGGCTATGTTAGGGGATGATCATTTATATAATGTTATAGTGACAGCTCATGCATTTGTAATGATATTTTTTTTAGTTATGCCAGTAATGATCGGTGGTTTTGGTAATTGATTAGTTCCATTATATATTGGTGCTCCAGATATGGCTTTCCCAAGATTAAATAATATTAGTTTTTGATTATTACCTCCCGCTTTAACTTTATTATTAGGCTCTGCTTTTGTTGAACAAGGGGCTGGGACAGGATGAACAGTATACCCACCTTTATCTAGTATTCAAACACATTCGGGGGGGTCTGTAGATATGGTAATATTTAGTCTTCATTTAGCAGGGATATCTTCTATATTGGGGGCGATGAACTTTATAACAACTATCTTTAATATGAGGGCACCAGGGATGACTATGGACAGAATGCCTTTATTTGTTTGATCTGTTTTAGTAACTGCTTTTTTATTATTATTATCATTACCAGTATTAGCGGGGGCCATAACAATGCTCTTAACAGACCGAAATTTTAATACTACGTTTTTTG   [577]
109Oceanpiasp.HAP                                    ATAGGGACAGCATTTAGTATGCTTATAAGACTAGAATTATCAGCTCCTGGGGCAATGTTGGGGGATGATCATTTATATAATGTTATAGTGACAGCCCMTGCGTTTGTAATGATATTTTTTTTGGTTATGCCAGTAATGATAGGTGGGTTTGGTAATTGGCTAGTTCCTTTGTATATTGGGGCGCCAGATATGGCATTTCCTCGATTAAATAATATTAGTTTTTGATTATTACCTCCTGCTTTAACTTTATTATTAGGTTCGGCTTTTGTTGAACAAGGGGCGGGAACAGGATGAACAGTATATCCGCCATTATCTAGTATTCAAACACATTCGGGGGGGTCTGTTGATATGGTAATATTTAGTCTTCATTTAGCAGGGATTTCTTCTATATTGGGGGCAATGAATTTTATTACTACTATTTTTAATATGAGGGCTCCGGGTATGACTATGGATAGAATCCCATTATTTGTATGATCTGTATTGGTAACYGCTTTTTTATTATTATTGTCGTTGCCGGYATTAGCGGGAGCAATAACTATGCTTTTAACTGATAGAAATTTTAATACTACaTTTTTTG   [577]
30Oceanapiasp                                    ATTGGAACAGCATTTAGTATGCTTATAAGACTAGAATTATCAGCTCCTGGGGCAATGTTGGGGGATGATCATTTATATAATGTTATAGTGACAGCCCATGCGTTTGTAATGATATTTTTTTTAGTAATGCCAGTAATGATCGGTGGTTTTGGTAATTGGCTAGTTCCTTTGTACATTGGTGCACCAGATATGGCATTTCCTCGATTAAATAATATTAGTTTTTGATTATTACCACCTGCTCTAACTTTATTATTAGGTTCTGCTTTTGTTGAACAAGGAGCTGGAACAGGATGAACGGTATACCCGCCATTATCTAGTATCCAAACACATTCGGGGGGATCAGTTGATATGGTAATATTTAGTTTACATTTAGCTGGTATTTCTTCTATATTGGGGGCAATGAATTTTATTACAACTATTTTTAATATGAGGGCTCCGGGAATGACTATGGATAGAATCCCATTATTCGTATGATCTGTATTAGTAACTGCTTTTTTATTATTGTTGTCGTTACCGGTATTAGCGGGAGCAATAACAATGCTTTTAACCGATAGAAATTTTAATACTACATTTTTTG   [577]
126Callyspongiasp.HAP                                    ATAGGAACAGCATTTAGTATGCTTATTAGATTAGAATTATCTGCCCCAGGGTCAATGTTGGGGGATGATCAATTATATAATGTTATAGTAACAGCTCATGCATTTGTAATGATATTTTTTTTAGTTATGCCAGTAATGATTGGGGGGTTTGGAAATTGGTTAGTTCCATTATATATTGGCGCTCCTGATATGGCTTTTCCTAGATTAAATAATATTAGTTTCTGATTGTTACCTCCAGCGCTTACTTTATTGTTAGGTTCTGCCTTTGTGGAACAAGGGGCTGGTACAGGTTGAACGGTTTATCCGCCTCTATCTAGTATTCAAGCTCATTCTGGGGGTTCCGTGGATATGGTGATATTTAGTCTTCATTTAGCAGGGATATCTTCTATATTGGGTGCTATGAACTTTATAACAACAATTTTTAATATGAGGGCACCGGGGATAACTATGGACCGAATGCCTTTATTTGTTTGATCTGTTTTAGTGACTGCTTTTTTGTTATTATTATCATTGCCCGTATTAGCGGGGGCAATTACAATGCTTTTAACGGATCGTAATTTTAATACTACTTTTTTTG   [577]
93_CfallaxHAP                                    ATAGGAACAGCGTTTAGTATGCTGATTAGATTGGAACTATCGGCTCCGGGGTCTATGTTAGGGGATGATCATTTATATAATGTTATAGTGACAGCTCATGCATTTGTAATGATATTTTTTTTAGTTATGCCAGTAATGATAGGGGGGTTCGGTAATTGGTTAGTTCCATTATATATTGGGGCTCCTGATATGGCTTTTCCTAGATTAAACAATATTAGTTTCTGGTTGTTACCTCCGGCGCTTACTTTATTATTAGGTTCTGCTTTTGTGGAACAAGGGGCCGGTACGGGTTGAACAGTGTATCCTCCTTTATCTAGTATTCAAACTCATTCTGGGGGGTCTGTGGATATGGTTATATTTAGTCTTCATTTAGCAGGGATATCTTCAATATTGGGTGCTATGAATTTTATAACTACAATATTTAATATGAGGGCACCAGGGATAACTATGGATAGAATGCCTTTATTTGTTTGATCTGTTTTAGTAACTGCTTTTTTATTATTATTATCCTTGCCAGTATTAGCCGGTGCAATAACAATGCTTTTAACTGACCGAAATTTTAATACTACTTTTTTTG   [577]
3Cfallax                                    ATAGGAACAGCGTTTAGTATGCTGATTAGATTGGAACTATCGGCTCCGGGGTCTATGTTAGGGGATGATCATTTATATAATGTTATAGTGACAGCTCATGCATTTGTAATGATATTTTTTTTAGTTATGCCAGTAATGATAGGGGGGTTCGGTAATTGGTTAGTTCCATTATATATTGGGGCTCCTGATATGGCTTTTCCTAGATTAAACAATATTAGTTTCTGGTTGTTACCTCCGGCGCTTACTTTATTATTAGGTTCTGCTTTTGTGGAACAAGGGGCCGGTACGGGTTGAACAGTGTATCCTCCTTTATCTAGTATTCAAACTCATTCTGGGGGGTCTGTGGATATGGATATATTTAGTCTTCATTTAGCAGGGATATCTTCAATATTGGGTGCTATGAATTTTATAACTACAATATTTAATATGAGGGCMCCMGGGATAACTATGGATAGAATGCCTTTATTTGTTTGATCTGTTTTAGTAACTGCTTTTTTATTATTATTATCCTTGCCAGTATTAGCCGGTGCAATAACAATGCTTTTAACTGACCGAAATTTTAATACTACTTTTTTTG   [577]
34Callysp                                    ATAGGAACAGCATTTAGTATGCTTATTAGATTAGAACTATCTGCTCCGGGGTCTATGTTAGGGGATGATCATTTATATAATGTTATAGTAACAGCTCATGCATTTGTAATGATATTTTTTTTAGTTATGCCAGTAATGATAGGAGGGTTTGGAAATTGGTTAGTTCCATTATATATTGGTGCTCCCGATATGGCCTTCCCTAGATTAAATAATATTAGTTTCTGATTGTTACCTCCAGCGCTTACTTTATTGTTAGGTTCTGCTTTTGTGGAACAAGGGGCTGGTACAGGTTGAACGGTTTATCCGCCTTTATCTAGTATTCAAACCCATTCCGGGGGATCTGTGGACATGGTGATATTTAGTCTTCATTTAGCAGGGATATCTTCTATATTGGGGGCTATGAACTTTATAACAACAATTTTTAATATGAGGGCACCGGGGATAACTATGGATAGAATGCCTTTATTTGTTTGATCTGTTTTAGTGACTGCCTTTTTATTATTATTATCATTACCCGTTTTAGCGGGGGCTATAACAATGCTTTTAACTGATCGAAATTTTAACACTACGTTTTTTG   [577]
39Callyspongiasp                                    ATAGGAACAGCGTTTAGTATGCTGATTAGATTGGAACTATCGGCTCCGGGGTCTATGTTAGGGGATGATCATTTATATAATGTTATAGTGACAGCTCATGCATTTGTAATGATATTTTTTTTAGTTAYGCCAGTAATGATCGGGGGGTTTGGTAATTGGTTAGTTCCATTATATATTGGGGCTCCTGATATGGCTTTCCCTAGATTAAACAATATTAGTTTCTGGTTGTTACCTCCGGCGCTTACTTTATTGTTAGGTTCTGCTTTTGTGGAACAAGGGGCCGGTACGGGTTGAACAGTGTATCCTCCTTTATCTAGTATTCAAACTCATTCTGGGGGGTCTGTGGATATGGTTATATTTAGTCTTCATTTAGCAGGAATATCTTCAATATTGGGTGCTATGAATTTTATAACTACAATATTTAATATGAGGGCACCAGGGATAACTCTGGATAGAATGCCTTTATTTGTTTGATCTGTTTTAGTAACTGCTTTTTTATTATTATTATCCTTGCCAGTATTAGCCGGTGCAATAACAATGCTTTTAACTGACCGGAATTTTAATACTACTTTTTTTG   [577]
133CramosaHAP                                    ATAGGAACAGCGTTTAGTATGCTGATTAGATTGGAACTATCGGCTCCGGGGTCTATGTTAGGGGATGATCATTTATATAATGTTATAGTGACAGCTCATGCATTTGTAATGATATTTTTTTTAGTTATGCCAGTAATGATAGGGGGGTTTGGTAATTGGTTAGTTCCATTATATATTGGGGCTCCGGATATGGCTTTCCCTAGATTAAACAATATTAGTTTCTGGTTGTTACCTCCGGCGCTTACTTTATTGTTAGGTTCTGCTTTTGTGGAACAAGGGGCCGGTACGGGTTGAACAGTGTATCCCCCTTTATCTAGTATTCAAACTCATTCTGGGGGGTCTGTGGATATGGTTATATTTAGTCTTCATTTAGCAGGAATATCTTCAATATTGGGTGCTATGAATTTTATAACTACAATATTTAATATGAGGGCACCAGGGATAACTATGGATAGAATGCCTTTATTTGTTTGATCTGTTTTAGTAACTGCTTTTTTATTATTATTATCCTTGCCAGTATTAGCCGGTGCAATAACAATGCTTTTAACTGACCGAAATTTTAATACTACTTTTTTTG   [577]
56HrudisHAP                                    ATTGGGACAGCATTTAGTATGCTGATCAGGCTAGAATTGTCAGCCCCTGGGGCAATGTTGGGGGATGATCATTTATATAATGTTATAGTGACAGCCCATGCGTTTGTTATGATATTTTTTTTGGTCATGCCAGTAATGATAGGTGGTTTTGGTAATTGGTTGGTTCCTTTGTATATCGGGGCGCCAGATATGGCATTTCCTCGATTAAATAATATTAGTTTTTGATTATTGCCACCTGCTTTAACATTACTATTAGGTTCTGCTTTTGTCGAACAAGGAGCTGGAACMGGATGAACAGTATATCCGCCATTATCGAGTATACAAGCCCATTCGGGGGGGTCGGTGGATATGACTATATTTAGTCTTCATTTAGCCGGGGTTTCTTCTATATTGGGGGCAATGAATTTTATTACAACTATTTTTAATATGAGGGCTCCGGGGATGACTATGGATAGAATTCCATTATTTGTATGATCTGTATTAGTAACTGCTTTTTTATTATTGTTGTCGTTACCGGTATTAGCGGGAGCCATTACAATGCTTTTAACTGATAGAAATTTTAATACTACATTCTTTG   [577]
229_H._simulans                                    ATAGGGACGGCATTTAGTATGTTAATCAGATTGGAATTATCAGCGCCAGGGCCAATGTTGGGGAACGACCAATTATATAATGTGATTGTGACGGCACATGCATTTGTGATGATATTTTTTATGGTGATGCCGGTAATGATAGGGGGATTTGGGAATTGAATGGTGCCGCTGTATATAGGGGCACCGGACATGGCGTTTCCACGACTAAATAACATAAGTTTCTGGTTATTGCCGCCCGCCTTAGCCTTATTATTAGGTTCGGCCTTTGTAGAACAAGGGGCGGGAACAGGGTGAACAGTATATCCACCGCTGTCAAGCATACAATCCCATTCGGGGGGGTCAGTAGACTTGGTGATATTCAGCTTACATTTAGCGGGGATATCGTCGATATTGGGTGCAATGAATTTTATTACAACAATATTCAACATGCGAGCCCCGGGTATGACTTTAGACCGGATGCCATTATTTGTGTGATCAGTGTTAGTAACGGCCTTTCTATTATTATTGTCATTACCAGTGTTAGCCGGGGCGATAACAATGTTATTGACAGATAGAAATTTCAATACGACATTTTTTG   [577]
MIIG0002Hsimulans                                    ATAGGGACGGCATTTAGTATGTTAATCAGATTGGAATTATCAGCGCCAGGGCCAATGTTGGGGAACGACCAATTATATAATGTGATTGTGACGGCACATGCATTTGTGATGATATTTTTTATGGTGATGCCGGTAATGATAGGGGGATTTGGGAATTGAATGGTGCCGCTGTATATAGGGGCACCGGACATGGCGTTTCCACGACTAAATAACATAAGTTTCTGGTTATTGCCGCCCGCCTTAGCCTTATTATTAGGTTCGGCCTTTGTAGAACAAGGGGCGGGAACAGGGTGAACAGTATATCCACCGCTGTCAAGCATACAATCCCATTCGGGGGGGTCAGTAGACTTGGTGATATTCAGCTTACATTTAGCGGGGATATCGTCGATATTGGGTGCAATGAATTTTATTACAACAATATTCAACATGCGAGCCCCGGGTATGACTTTAGACCGGATGCCATTATTTGTGTGATCAGTGTTAGTAACGGCCTTTCTATTATTATTGTCATTACCAGTGTTAGCCGGGGCGATAACAATGTTATTGACAGATAGAAATTTCAATACGACATTTTTTG   [577]
CW81Hsimulans                                    ATAGGGACGGCATTTAGTATGTTAATCAGATTGGAATTATCAGCGCCAGGGCCAATGTTGGGGAACGACCAATTATATAATGTGATTGTGACGGCACATGCATTTGTGATGATATTTTTTATGGTGATGCCGGTAATGATAGGGGGATTTGGGAATTGAATGGTGCCGCTGTATATAGGGGCACCGGACATGGCGTTTCCMCGACTAAATAACATAAGTTTCTGGTTATTGCCGCCCGCCTTAGCCTTATTATTAGGTTCGGCCTTTGTAGAACAAGGGGCGGGAACAGGGTGAACAGTATATCCMCCGCTGTCAAGCATACAATCCCATTCGGGGGGGTCAGTAGACTTGGTGATATTCAGCTTACATTTAGCGGGGATATYGTCGATATTGGGTGCAATGAATTTTATTACAACAATATTCAACATGCGAGCCCCGGGTATGACTTTAGACCGGAWGCCATTATTTGTGTGATCAGTGTTAGTAACGGCCTTTYTATTATTATTGTCATTACCAGTGTTAGCCGGGGCGATAACAAWGTTATTGACAGATAGAAATTTCAATACGACATTTTTTG   [577]
223_Haliclona_urceolus_S                                    ATAGGAACAGCATTTASTATGCTTATTAGATTAGAATTATCTGCTCCGGGGTCTATGTTAGGGGATGATCATTTATACAATGTGATAGTAACAGCTCATGCATTTGTAATGATATTTTTCTTARTTATGCCAGTAATGATTGGTGGTTTTGGTAATTGGTTAGTTCCATTATATATTGGGGCCCCAGATATGGCTTTTCCTAGATTAAATAATATTAGTTTCTGGTTGTTACCTCCAGCGCTTACTTTATTGTTAGGTTCTGCTTTTGTGGAACAAGGGGCTGGAACTGGTTGAACGGTTTATCCACCTTTGTCTAGTATTCAAACTCATTCTGGGGGATCTGTGGACATGGTGATATTTAGTCTTCATTTAGCAGGAATATCTTCTATATTGGGTGCTATGAACTTTATAACAACAATCTTTAATATGAGGGCACCGGGGATAACTATGGATAGAATGCCTTTATTTGTTTGATCTGTTTTAGTGACTGCTTTTTTATTATTGTTATCATTGCCAGTATTAGCCGGTGCTATAACAATGCTTTtAACCGATCGANNNNNNNNNNNNNNNNNNNNNN   [577]
102HalchoclonaHAP                                    ATAGGAACAGCATTTAGTATGCTTATTAGGTTAGAACTATCTGCCCCAGGGTCTATGTTAGGGGATGATCATTTATATAATGTTATAGTAACAGCTCATGCATTTGTAATGATATTTTTTTTAGTTATGCCAGTAATGATCGGGGGTTTTGGTAATTGGTTAGTACCCTTATATATTGGGGCCCCGGATATGGCTTTTCCTAGATTAAATAATATTAGTTTTTGGTTATTACCCCCGGCGCTTACTTTATTATTAGGTTCAGCTTTTGTAGAACAAGGGGCCGGGACAGGTTGGACGGTTTACCCGCCTTTATCTAGTATTCAAACACATTCTGGGGGGTCTGTGGATATGGTAATATTTAGTTTACATTTAGCTGGAATATCTTCTATATTAGGGGCTATGAACTTTATAACAACAATCTTTAATATGAGGGCTCCGGGAGTAACTATGGATAGAATGCCTTTATTTGTTTGATCTGTTCTAGTTACTGCTTTTTTATTATTATTATCATTACCAGTATTAGCTGGGGCCATAACAATGCTTTTAACCGATCGGAACTTTAATACTACTTTTTTTG   [577]
8_Hcinerea                                    ATAGGAACAGCGTTTAGTATGCTTATTAGATTGGAACTATCTGCTCCGGGGGCTATGTTGGGGGATGATCATTTATATAATGTTATAGTAACAGCTCATGCATTTGTAATGATATTTTTTTTAGTTATGCCAGTAATGATAGGGGGTTTTGGTAATTGGTTAGTTCCATTATATATTGGTGCTCCTGATATGGCTTTCCCTAGATTAAACAATATTAGTTTTTGGTTGTTACCCCCGGCGCTTACTTTATTGTTAGGTTCTGCTTTTGTGGAACAAGGTGCTGGGACAGGTTGAACAGTGTATCCGCCTTTATCTAGTATTCAAACTCATTCTGGGGGATCTGTGGATATGGTGATATTTAGTCTTCATTTAGCAGGGATATCCTCAATATTGGGGGCTATGAATTTTATAACTACAATATTTAATATGAGGGCACCGGGGATAACTATGGATAGAATGCCTTTATTCGTTTGATCCGTTTTAGTGACTGCCTTTTTATTATTATTATCTTTGCCAGTATTAGCTGGTGCGATAACAATGCTTTTAACCGACCGAAATTTTAATACTACTTTTTTTG   [577]
59_Htoxius                                    ATAGGGACAGCGTTTAGTATGCTGATTAGATTGGAACTATCGGCTCCGGGGTCTATGTTAGGGGATGATCATTTATATAATGTTATAGTAACAGCTCATGCATTTGTAATGATATTTTTTTTAGTTATGCCAGTAATGATAGGGGGGTTCGGTAATTGGTTAGTTCCATTATATATTGGGGCTCCTGATATGGCTTTCCCTAGATTAAACAATATTAGTTTCTGGTTGTTACCTCCGGCGCTTACTTTATTGTTAGGTTCTGCTTTTGTGGAACAAGGGGCCGGTACGGGGTGAACAGTGTATCCTCCTTTATCTAGTATTGAAACTCATTCTGGGGGGTCTGTGGATATGGTTATATTTAGTCTTCATTTAGCAGGAATATCTTCAATATTGGGTGCTATGAATTTTATAACTACAATATTTAATATGAGGGCACCAGGGATAACTATGGATAGAATGCCTTTATTTGTTTGATCTGTTTTAGTAACTGCTTTTTTATTATTATTATCCTTGCCAGTATTAGCCGGTGCAATAACAATGCTTTTAACTGACCGAAATTTTAATACTACTTTTTTTG   [577]
223_Hxena                                    ATAGGAACAGCATTTAGTATGCTTATTAGATTAGAACTATCTGCTCCGGGGTCTATGTTAGGGGATGATCATTTATATAATGTTATAGTAACAGCTCACGCATTTGTAATGATATTTTTTTTAGTTATGCCAGTAATGATAGGGGGTTTTGGTAATTGGTTAGTTCCATTATATATTGGTGCTCCTGATATGGCTTTTCCTAGATTAAATAATATTAGTTTTTGGTTGTTACCTCCAGCGCTTATTTTATTGTTAGGTTCTGCTTTTGTGGAACAAGGAGCTGGTACAGGTTGAACGGTTTATCCGCCTTTATCTAGTATTCAAATCCATTCTGGGGGATCTGTGGATATGGCGATATTTAGTCTTCATTTAGCGGGAATATCTTCTATATTGGGTGCTATGAACTTCATAACAACAATTTTTAATATGAGGGCACCGGGGATAACTATGGATAGAATGCCTTTATTTGTTTGATCTGTTTTAGTGACTGCTTTTTTATTATTATTATCATTACCAGTATTAGCTGGTAGTATAACAATGCTTTTAACCGATCGAAACTTTAATACTACTTTTTTTG   [577]
MIIG113_Haliclona                                    ATAGGAACAGCTTTTASTATGCTTATTAGGTTAGAATTATCGGCTCCGGGGTCTATGTTAGGGGATGATCATTTATATAATGTTATAGTAACAGCTCACGCATTTGTAATGATATTTTTTTTAGTTATGCCAGTAATGATAGGGGGTTTTGGTAATTGGTTAGTTCCACTATATATTGGTGCTCCAGATATGGCTTTTCCTAGATTAAATAATATTAGTTTTTGGTTGTTACCCCCAGCGCTTACTTTATTATTAGGTTCGGCTTTTGTGGAACAAGGGGCTGGAACAGGTTGAACGGTTTATCCTCCTTTATCTAGTATTCAAACCCATTCTGGGGGATCTGTGGATATGGTGATATTTAGTCTTCATTTAGCAGGAATATCTTCTATATTGGGTGCTATGAATTTTATAACAACAATATTTAATATGAGGGCACCGGGRATAACTATGGATAGAATGCCTTTATTTGTTTGATCTGTTTTAGTAACTGCTTTTTTATTATTATTATCGTTGCCAGTATTAGCCGGTGCTATAACAATGCTTTTAACCGATCGAAATTTTAATACTACTTTTTTTG   [577]
MIIG210_Haliclona                                    ATAGGGACAGCATTTAGTATGCTTATTAGATTAGAACTATCTGCTCCGGGGTCTATGTTAGGGGATGATCATTTATATAATGTGATAGTAACAGCTCATGCATTTGTAATGATATTTTTTTTAGTTATGCCAGTAATGATAGGGGGTTTTGGTAATTGGTTAGTTCCACTATATATTGGTGCTCCTGATATGGCTTTTCCTAGATTAAATAATATTAGTTTTTGGTTGTTACCTCCAGCGCTTACTCTATTGTTAGGTTCTGCTTTTGTGGAACAAGGGGCTGGGACAGGTTGAACGGTTTATCCGCCTTTATCTAGTATTCAAACTCATTCTGGGGGATCTGTGGACATGGTGATATTTAGTCTTCATTTAGCAGGAATATCTTCTATATTGGGTGCTATGAACTTTATAACYACAATYTTTAATATGAGGGCACCGGGGATAACTATGGATAGAATGCCTTTATTTGTTTGATCTGTTTTAGTGACTGCCTTTTTATTATTGTTATCATTGCCAGTATTAGCCGGTGCTATAACAATGCTTTTAACCGATCGAAACTTTAATACTACTTTTTTTG   [577]
MIIG194_Hfistulosa                                    ATTGGGACAGCGTTTAGCATGTTGATCCGACTAGAATTATCTGCTCCGGGGGCTATGTTGGGGGATGATCATTTATATAATGTCATAGTGACAGCTCATGCGTTTGTCATGATATTTTTTTTAGTAATGCCAGTTATGATTGGGGGTTTTGGTAATTGGTTGGTTCCTTTGTATATTGGTGCACCAGATATGGCATTTCCTCGTTTGAATAATATTAGTTTTTGATTACTACCTCCGGCTTTAACTTTATTATTGGGCTCTGCCTTTGTTGAACAAGGGGCGGGTACCGGGTGAACAGTCTATCCGCCATTATCTAGTATCCAAGCCCACTCCGGGGGGTCTGTAGATATGGTAATATTTAGTCTTCATTTGGCCGGGATTTCTTCTATATTGGGGGCAATGAATTTTATTACGACTATTTTTAATATGAGGGCACCGGGGATGACTATGGATAGAATTCCTTTATTTGTATGATCTGTATTAGTAACTGCTTTTTTATTATTATTGTCGTTGCCGGTATTGGCGGGGGCAATTACGATGCTTTTAACCGATAGGAATTTTAACACTACATTTTTTG   [577]
CW51_Hviscosa                                    GTCGGTACCTCCTTTAGCTTGCTTATTCGGCTGGAGCTTTCGGCCCCCGGCAGTATGTTGGGGGACGACCATTTGTACAATGTTTTAGTAACTGCTCATGCTTTTGTTATGATTTTTTTTCTAGTGATGCCGGTGATGATCGGTGGTTTTGGTAATCTTTTGCTTCCTCTGTATCTTGGCGCCCCAGACATGGCATTCCCTCGTTTAAACAATGTCAGTTTTTGACTATTGCCGCCAGCTCTTTCTTTGTTGCTCAGCTCCGCTTTTGTAGAGCAAGGTGCGGGGACAGGTTGAACCGTTTATCCGCCTTTGTCGGGGATACAAGCCCATTCGGGAGGCTCCGTCGATTTGGCCATCTTTAGTTTGCATTTGGCTGGGATTTCTTCTATTCTAGGGGCTATTAATTTTATTACGACGGTTTTAAATAWGCGGGCGCCGGGGGTTGATTTCGATAGATTACCTTTGTTTGTCTGGTCTATACTAGTTACTGTGGTTTTATTGCTATTATCTTTGCCTGTTCTTGCTGGAGCTATTACTATGCTTCTCACAGACCGCAATTTCAGTACCACCTTTTTCG   [577]
MIIG0198Hindistincta                                    CTAGGGACTTCTTTTAGTTTGCTTATTCGGTTGGAGTTATCAGCTCCGGGGAGCATGTTAGGGGATGACCATTTGTATAATGTTCTTGTCACAGCTCATGCTTTTGTTATGATTTTTTTCTTGGTTATGCCGGTTATGATAGGGGGGTTTGGTAATCTACTGGTTCCTCTTTATATAGGGGCTCCGGATATGGCTTTTCCTCGTTTGAATAATATTAGTTTTTGGTTGCTTCCTCCGGCCCTTAGCTTATTGTTAGGGTCTGCCTTTGTTGAGCAAGGAGCAGGTACTGGTTGGACCGTCTACCCCCCtTTAGCAGGTTTGCAAGCTCACTCCGGGGGCTCGGTAGACATGGCTATATTTAGCTTACATCTTGCTGGTATTTCTTCCATTTTAGGGGCTATTAATTTTATCACTACTATCTTTAACATGCGGGCTCCCGGTATCCGGTTTGACCGCCTGCCGCTTTTTGTTTGGTCTATTCTAGTTACTGTTTTTCTACTTTTGCTTTCTCTGCCTGTTTTAGCTGGGGCTATTACTATGCTTCTGACGGACCGGAATTTTAATACAACCTTTTTTG   [577]
Acompressa                                    GTGGGAACAGCCTTTAGTATGTTAATTAGACTGGAGTTGTCTGCACCCGGCTCAATGTTGGGGGACGACCATTTATATAATGTTATAGTAACAGCACATGCTTTTGTTATGATATTTTTTTTAGTAATGCCAGTTATGATAGGGGGTTTTGGTAATTGATTAGTCCCATTATATATCGGGGCGCCCGATATGGCTTTCCCTCGATTAAATAATATTAGTTTTTGATTATTACCCCCCGCATTAATTTTATTATTAGGGTCTGCTTTTATAGAGCAAGGGGCCGGAACTGGTTGAACGGTTTATCCGCCATTATCGAGCATACAAACACACTCCGGGGGTTCAGTAGACATGGCAATATTTAGCCTCCATTTAGCCGGAATTTCCTCCATATTAAGTTCCATAAATTTTATAACCACAATTTTAAACATGAGAGCACCAGGAATGACCATGGATAGATTACCGTTATTTGTTTGATCCATTTTATTAACAACAATATTATTAGTATTAGCTTTACCTGTTTTAGCCGGAGCAATTACTATGCTTTTAACCGATAGAAATTTTAACACAACATTTTTTG   [577]
Carmigera                                    ATAGGGACGGCATTTAGTATGTTAATCAGATTGGAATTATCCGCGCCAGGGCCAATGCTGGGTAACGACCAATTATATAATGTGATTGTGACGGCACATGCATTTGTGATGATATTTTTTATGGTGATGCCGGTAATGATAGGGGGATTTGGGAATTGAATGGTACCGCTGTATATAGGGGCACCGGACATGGCGTTTCCCCGATTAAATAACATAAGTTTCTGGTTATTGCCGCCCGCCTTGGCCCTATTATTAGGTTCGGCCTTTGTAGAACAGGGGGCGGGAACAGGGTGAACAGTATATCCACCGCTGTCAAGCATACAATCCCATTCGGGGGGGTCAGTAGACTTGGTGATATTCAGCTTACATTTAGCGGGGATATCGTCGATATTGGGTGCAATGAATTTTATTACAACAATATTCAACATGCGATCCCCGGGTATGACTTTAGACCGGATGCCATTATTTGTGTGATCCGTGTTAGTAACGGCCTTTTTATTATTATTGTCATTACCAGTGTTAGCCGGGGCGATAACAATGTTATTGACAGATAGAAATTTCAATACGACATTTTTTG   [577]
Hcoerulea                                    ATAGGGACGGCATTTAGTATGCTAATAAGGTTGGAATTGTCTGCGCCAGGGCCAATGTTGGGGAATGACCAATTATATAATGTGATAGTGACAGCACATGCATTTGTGATGATATTTTTTATGGTGATGCCGGTAATGATCGGTGGGTTTGGGAATTGATTGGTGCCGTTGTATATAGGGGCACCGGACATGGCGTTTCCACGACTAAATAACATAAGTTTCTGGTTATTGCCGCCCGCCTTAGCCTTACTACTAGGTTCGGCTTTTGTAGAACAAGGGGCGGGGACGGGGTGAACAGTATATCCGCCACTGGCAAGCATACAAGCGCATTCGGGGGGGTCAGTAGATATGGTGATATTTAGCTTACATTTAGCGGGGATATCGTCGATATTGGGTGCAATGAATTTTATTACAACAATATACAACATACGAGTCCTGGGTATGACATGAGACCGTGTGCCATTATTTGTGTGATCCGTGATAGTAACGGCTTTTCTATTATTATTGTCATTACCGGTGTTAGCCGGTGCGATAACAATGTTATTGACAGATAGGAATTTCAATACCACCTTTTTTG   [577]
Ndigitalis                                    GTTGGAACTTCTTTTAGTTTATTAATCCGATTAGAATTGGCTCGTCCGGGGCCAATGTTGGGAAACGATCAGTTGTATAATAGTATTGTGACAGCCCATGCATTTGTAATGATTTTTTTTATGGTAATGCCAGTGATGATAGGAGGTTTTGGTAATTGATTTGTACCTTTGTTTGTAGGGGCACCAGATATGGCATTTCCTAGGTTGAATAATATTAGTTTTTGGTTGTTGCCGCCAGCTTTATTATTATTATTGAGTTCTGCATTTGTAGAACAAGGAGCTGGGACAGGGTGAACAGTGTACCCACCTTTGTCTGGGGTACAAGCACACTCAGGAGGGTCTGTGGATATGGTGATATTTAGTTTGCATTTAGCAGGGATATCATCAATATTGGGTGCAATGAATTTTATAACTACTATTTTAAATATGAGGGCAGGTGGAATGACCATGGGACGATTACCTTTGTTTGTGTGGTCGGTATTTGTAACTGCATTTTTGTTATTGTTGTCTTTACCTGTATTAGCGGGGGCCATAACTATGTTATTGACCGATAGGAATTTTAATACAACATTTTTTG   [577]
28_Hvanderlandi                                    ATAGGAACTGCCTTTAGTATGTTAATTAGATTGGAACTATCCGCTCCAGGGTCTATGTTAGGAGATGATCATTTATATAATGTTATAGTAACAGCCCATGCATTTGTAATGATATTTTTTTTAGTTATGCCAGTAATGATAGGGGGTTTTGGTAATTGGCTAGTACCATTATACATTGGTGCCCCGGATATGGCATTTCCTAGATTAAATAATATTAGTTTTTGGTTATTACCTCCAGCTCTTACTTTATTGTTAGGTTCTGCTTTTGTAGAACAGGGAGCAGGGACGGGTTGAACGGTTTATCCGCCTTTATCTAGTATTCAAACCCATTCTGGGGGATCTGTGGACATGGTAATATTTAGTCTTCATTTAGCGGGGATATCTTCTATATTGGGAGCTATGAACTTTATAACAACAATCTTTAATATGAGAGCGCCGGGGGTAACTATGGATAGAATGCCTTTATTTGTGTGATCTGTTCTAGTAACGGCTTTTTTATTATTATTATCATTGCCAGTGTTAGCTGGTGCTATAACAATGCTTTTAACTGATCGAAACTTTAATACTACTTTTTTTG   [577]
224_Hoculatax5                                    GTTGGGACAGCCTTTAGCATGCTTATAAGATTGGAATTATCAGCACCTGGGTCAATGTTGGGGGACGATCATTTATACAATGTAATAGTGACTGCACATGCGTTTGTAATGATATTTTTTTTGGTAATGCCAGTAATGATAGGTGGATTTGGTAATTGGTTAGTTCCTTTGTATATTGGTGCGCCAGATATGGCATTTCCTCGATTAAATAATATTAGTTTTTGATTATTACCTCCTGCTTTAACTTTATTAGTTGGTTCTGCTTTTGTCGAACAAGGAGCAGGAACAGGATGAACAGTATACCCTCCATTATCTAGTATTCAAACACATTCGGGGGGGTCTGTCGATATGGTAATATTTAGTCTTCATTTAGCTGGGATTTCTTCTATATTGGGGGCAATGAATTTTATTACAACTATTTTTAATATGAGAACACCTGGTATGACTATGGATAAAATGCCACTATTTGTATGATCTGTGTTAGTAACTGCTTTTTTATTATTGTTGTCGTTACCGGTATTAGCAGGAGCAATTACGATGCTTTTAACCGATAGAAATTTTAATACTACTTTTTTTG   [577]
6_Hoculatax7                                    ATAGGAACAGCATTTAGTATGCTTATTAGATTAGAATTATCWGCTCCGGGGTCTATGTTAGGGGATGATCATTTATACAATGTGATAGTAACAGCTCATGCATTTGTAATGATATTTTTCTTAGTTATGCCAGTAATGATTGGTGGTTTTGGTAATTGGTTAGTTCCATTATATATTGGGGCCCCAGATATGGCTTTTCCTAGATTAAATAATATTAGTTTCTGGTTGTTACCTCCAGCGCTTACTTTATTGTTAGGTTCTGCTTTTGTGGAACAAGGGGCTGGAACTGGTTGAACGGTTTATCCACCTTTGTCTAGTATTCAAACTCATTCTGGGGGATCTGTGGACATGGTGATATTTAGTCTTCATTTAGCAGGAATATCTTCTATATTGGGTGCTATGAACTTTATAACAACAATCTTTAATATGAGGGCACCGGGGATAACTATGGATAGAATGCCTTTATTTGTTTGATCTGTTTTAGTGACTGCTTTTTTATTATTGTTATCATTGCCAGTATTAGCCGGTGCTATAACAATGCTTTTAACCGATCGAAATTTTAATACTACTTTTTTTG   [577]
SdomunculaISOHAD                                    ATAGGGACAGCTTTTAGCATGTTAATAAGATTAGAGCTATCTGCTCCTGGTTCAATGCTTGGCGATGACCATTTATATAACGTAATAGTAACTGCTCACGCCTTTGTAATGATTTTCTTTTTGGTTATGCCTGTGCTGATAGGGGGCTTCGGAAATTGATTTGTTCCTCTATATATTGGTGCACCCGATATGGCTTTTCCTAGATTGAATAATCTTAGTTTTTGATTGTTACCTCCTGCTTTAACTTTATTATTAGGTTCAGCTTTTGTAGAACAAGGAGCCGGGACAGGTTGAACTGTTTATCCTCCTTTATCAAGTATACAAGCTCACTCAGGTGGGTCAGTAGATATGGCAATATTTAGTCTTCATTTAGCTGGGATATCTTCTATATTGGGGGCTATGAATTTTATTACAACAATTATAAATATGCGGGCTCCAGGGATTACAATGGACCGAATGCCTTTATTTGTGTGATCTGTTTTAGTAACTGCTATTTTGTTATTATTATCTTTACCGGTATTGGCAGGGGCTATAACAATGCTTTTGACAGATCGGAATTTTAATACGGCGTTCTTTG   [577]
SmassaISOHAD                                    ATCGGGACAGCTTTTAGCATGTTAATAAGATTGGAGCTATCTGCCCCTGGTTCAATGCTTGGCGATGACCATTTATATAATGTTATAGTAACTGCTCATGCTTTTGTAATGATATTTTTTTTGGTTATGCCTGTTATGATAGGGGGTTTTGGAAATTGATTTGTTCCTTTATATATTGGTTCGCCAGATATGGCTTTTCCTAGATTAAATAATATTAGTTTTTGATTGTTACCTCCTGCTTTAACTTTATTATTGGGGTCAGCGTTTGTAGAACAGGGAGCTGGAACAGGGTGAACTGTTTACCCTCCTTTATCAAGTATACAAGCACATTCTGGAGGATCAGTAGACATGGCAATATTTAGTCTTCATTTGGCAGGGATATCCTCAATATTAGGTGCAATGAATTTTATTACTACCATTTTAAATATGAGGGCCCCAGGAATTACAATGGACAGAATGCCTTTATTTGTATGATCAATTTTAATTACTGCTGTTTTATTATTATTGTCTTTACCAGTATTGGCTGGGGCGATAACTATGCTTTTAACAGACAGAAATTTTAATACTGCGTTCTTTG   [577]
ScarnosusISOHAD                                    ATCGGGACAGCTTTTAGCATGTTAATAAGATTGGAGCTATCTGCCCCTGGTTCAATGCTTGGCGATGACCATTTATATAATGTTATAGTAACTGCTCATGCTTTTGTAATGATATTTTTTTTGGTTATGCCTGTTATGATAGGTGGTTTTGGAAATTGATTTGTTCCTTTATATATCGGTTCGCCGGATATGGCTTTTCCTAGATTAAATAATATTAGTTTTTGATTGTTACCTCCTGCTTTAACTTTATTATTGGGGTCAGCGTTTGTAGAACAGGGAGCTGGAACAGGGTGAACTGTTTACCCTCCTTTATCAAGTATACAAGCACATTCAGGGGGATCAGTAGACATGGCAATATTTAGTCTTCATTTGGCAGGGATATCCTCAATATTAGGTGCAATGAATTTTATTACTACTATTTTAAATATGAGGGCTCCAGGAATTACAATGGACAGAATGCCTTTATTTGTATGATCAATTTTAGTTACTGCTGTTTTATTATTATTGTCTTTACCAGTATTGGCTGGGGCTATAACTATGCTTTTAACAGACAGAAATTTTAATACTGCGTTTTTTG   [577]
Suberites_aurantiacus_HAD                                    ATCGGGACAGCTTTTAGTATGTTAATAAGATTGGAGCTATCTGCCCCTGGTTCAATGCTTGGCGATGACCATTTATATAATGTTATAGTAACTGCTCATGCTTTTGTAATGATATTTTTTTTGGTTATGCCTGTTATGATAGGGGGTTTTGGAAATTGATTTGTACCTTTATATATTGGTTCGCCAGATATGGCTTTTCCTAGATTAAATAATATTAGTTTTTGATTGTTACCTCCTGCTTTAACTTTATTATTGGGGTCAGCGTTTGTAGAACAGGGAGCTGGGACAGGGTGAACTGTTTACCCCCCTTTATCAAGCATACAAGCACATTCTGGAGGATCAGTAGACATGGCAATATTTAGTCTTCATTTGGCAGGGATATCCTCAATATTAGGTGCAATGAATTTTATTACTACCATTTTAAATATGAGGGCCCCAGGAATTACAATGGACCGAATGCCTTTATTTGTATGATCAATTTTAATTACTGCTGTTTTATTATTATTGTCTTTACCAGTATTGGCTGGGGCGATAACTATGCTTTTAACAGATAGAAATTTTAATACTGCGTTTTTTG   [577]
SuberitesHAD                                    ATAGGGACAGCTTTTAGTATGTTAATAAGATTGGAGCTATCTGCCCCTGGTTCAATGCTTGGCGATGACCATTTATATAATGTTATAGTGACTGCTCATGCTTTTGTAATGATATTTTTTATGGTTATGCCTGTTTTGATAGGTGGTTTTGGAAATTGATTTGTTCCTTTATATATTGGTTCGCCGGATATGGCTTTTCCTAGATTAAATAATCTTAGTTTTTGATTGTTACCTCCTTCTTTAACTTTATTATTGGGGTCAGCGTTTGTAGAACAGGGAGCTGGAACAGGGTGAACAGTTTACCCCCCTTTATCAAGCATACAAGCACATTCAGGAGGATCAGTAGACATGGCGATATTTAGTCTTCATTTGGCAGGGATATCTTCAATATTAGGTGCAATGAATTTTATTACTACTATTTTAAATATGAGGGCTCCAGGTATTACAATGGATAGAATGCCTTTATTTGTATGATCAATTTTAGTTACTGCTGTTTTATTATTATTGTCTTTACCAGTATTGGCTGGGGCTATAACTATGCTTTTAACAGACAGAAATTTTAATACTGCGTTTTTTG   [577]
Tethyid_spHAD                                    ATTGGGACGGGGTTTAGTATGTTAATTCGGTTAGAATTATCGGCCCCGGGATCAATGTTAGGGGATGACCATTTATATAATGTAATAGTGACTGCTCATGCCTTTGTAATGATATTTTTTTTAGTAATGCCGGTGATGATAGGAGGATTTGGAAACTGATTAGTGCCGTTGTATATAGGTGCGCCGGATATGGCGTTTCCAAGATTGAATAATATTAGTTTTTGGTTATTGCCGCCTGCATTAACTTTATTGTTAGGTTCGGCTTTTGTTGAGCAAGGGGCAGGAACGGGATGAACGGTTTATCCGCCATTGGCTAGTATTCAAGCTCATTCGGGGGGATCAGTGGATATGGCAATATTTAGTTTACATTTAGCCGGTATATCTTCAATATTAAGCACTATTAATTTTATTACTACAATTTTTAATATGAGGGCGCCGGGAATTACAATGGATCGAATGCCTTTATTTGTATGATCAATTTTAATTACTGCGTTCTTATTATTATTATCTCTACCAGTATTAGCGGGGGCGATAACAATGTTACTTACAGATAGAAATTTTAATACAGCATTTTTTG   [577]
Tethya_californianaHAD                                    ATAGGAACAGGATTTAGTATGTTAATTAGGCTTGAATTATCTGCTCCTGGCTCAATGTTGGGAGATGACCATTTGTATAATGTAATTGTGACAGCTCATGCCTTTGTAATGATATTTTTTTTAGTAATGCCAGTAATGATTGGGGGGTTTGGAAATTGATTTGTGCCATTATATATTGGTGCACCAGATATGGCATTTCCTAGATTAAATAATATAAGTTTTTGGTTATTGCCTCCTTCGTTAACTTTATTATTGGGTTCTGCTTTTGTGGAACAAGGAGCTGGAACTGGGTGGACAGTTTATCCACCTTTAGCAAGTATACAGGCTCATTCAGGAGGATCAGTAGATATGGCAATATTTAGTTTACATTTAGCCGGGATTTCTTCAATTTTAAGTACAATAAATTTTATAACAACAATTTTAAATATGAGGGCACCGGGTATAACAATGGATAGAATGCCACTATTTGTTTGATCAATTTTAGTTACAGTAGTTTTATTATTATTATCTTTACCTGTTTTAGCGGGTGCTATTACAATGCTTCTTACAGACAGAAATTTTAATACAGCATTTTTTG   [577]
Rhizaxinella_spHAD                                    ATCGGGACAGCTTTTAGCATGTTAATAAGATTGGAGCTATCTGCCCCTGGTTCAATGCTTGGCGATGACCATTTATATAATGTTATAGTAACTGCTCATGCTTTTGTAATGATATTTTTTTTGGTTATGCCTGTTATGATAGGTGGTTTTGGAAATTGATTTGTTCCTTTATATATTGGTTCGCCGGATATGGCTTTTCCTAGATTAAATAATATTAGTTTTTGATTGTTACCTCCTGCTTTAACTTTATTATTGGGGTCAGCGTTTGTAGAACAGGGAGCTGGAACAGGGTGAACTGTTTACCCCCCTTTATCAAGTATACAAGCACATTCAGGAGGATCAGTAGACATGGCAATATTTAGTCTTCATTTGGCAGGGATATCCTCAATATTAGGTGCAATGAATTTTATTACTACTATTTTTAATATGAGGGCTCCAGGAATTACAATGGACAGAATGCCTTTATTTGTATGATCAATTTTAGTTACTGCTGTTTTATTATTATTGTCTTTACCAGTATTGGCTGGGGCTATAACTATGCTTTTAACAGACAGAAATTTTAATACTGCGTTTTTTG   [577]
Agelas_clathrodes_AGE                                    ATTGGAACAGCCTTTAGTGTGCTTATTAGATTAGAGTTATCGGCTCCGGGATCAATGCTAGGTGATGACCAACTTTATAATGTGATAGTAACAGCTCATGCTTTTGTAATGATTTTTTTCTTAGTTATGCCGGTTTTAATTGGGGGATTTGGTAACTGATTTGTACCCCTTTATATAGGGGCCCCCGATATGGCTTTTCCTCGGCTTAATAATATCAGTTTTTGATTATTGCCGCCTTCTTTAACTCTATTACTTGGTTCCGCCTTTGTAGAACAAGGGGCCGGGACCGGGTGAACTGTCTATCCCCCATTAGCAAGTATACAAGCTCACTCGGGTGGGTCCGTGGATATGGTGATTTTTAGTCTTCACTTAGCAGGGATATCCTCTATTCTGGGGGCAATGAATTTTATTACAACTATTTTTAATATGCGAGCACCAGGGATAACATTAGATAGAATGCCTTTATTTGTATGATCAATTTTAGTTACGGTTTTTTTATTGTTGTTGTCTCTACCTGTGTTGGCGGGGGCAATTACTATGCTTTTAACCGACAGAAACTTTAATACTACATTTTTTG   [577]
Agelas_conifera_AGE                                    ATAGGAACAGCCTTTAGTGTGCTTATTAGGTTAGAATTATCGGCTCCGGGCTCAATGCTAGGTGATGATCAGCTTTACAATGTTATAGTAACCGCTCATGCTTTTGTAATGATATTTTTTTTAGTTATGCCGGTCTTAATCGGGGGGTTTGGTAACTGATTTGTACCTCTTTATATAGGGGCCCCCGATATGGCTTTTCCCCGGCTTAATAATATCAGTTTTTGATTATTGCCGCCTTCTTTAACTCTATTACTTGGTTCCGCTTTTGTAGAACAAGGGGCTGGGACTGGGTGAACTGTCTATCCCCCCTTAGCAAGTATACAGGCTCACTCTGGTGGATCTGTGGATATGGTGATTTTTAGTCTTCACTTAGCTGGAATTTCCTCTATTCTAGGGGCAATGAATTTTATTACAACTATATTTAATATGCGAGCACCTGGGATAACATTAGATAGAATGCCCCTATTTGTATGATCTATTTTAGTTACGGTCTTTTTATTGTTATTGTCTTTGCCGGTGTTGGCGGGGGCAATCACTATGCTTTTAACCGATAGAAATTTTAATACTACATTTTTTG   [577]
Astrosclera_willeyana_AGE                                    ATTGGAACAGCCTTTAGTGTGCTAATTAGATTAGAATTATCGGCCCCAGGGTCAATGCTAGGGGATGATCAACTTTATAATGTTATAGTAACTGCTCATGCTTTTGTAATGATCTTTTTCTTAGTTATGCCGGTCTTAATTGGGGGATTTGGGAACTGATTTGTTCCTCTTTATATTGGGGCTCCAGATATGGCTTTTCCTCGGCTTAATAATATTAGTTTCTGGTTATTGCCGCCTTCTTTAACTTTATTACTCGGTTCTGCTTTTGTAGAACAGGGGGCAGGAACTGGGTGAACTGTTTATCCCCCATTAGCAAGTATACAAGCCCATTCAGGGGGGTCAGTAGATATGGTGATTTTTAGTCTTCACTTAGCAGGTATCTCCTCTATTCTAGGGGCAATGAATTTTATTACAACTATATTTAATATGCGAGCCCCCGGGATAACTTTAGATCGAATGCCTTTATTTGTATGATCTATTTTAGTTACGGTTTTTTTATTGTTATTATCTTTACCTGTGTTAGCGGGGGCCATCACTATGCTTTTAACTGATAGAAACTTTAATACTACATTTTTTG   [577]
Agelas_axiferaA_AGE                                    ATAGGAACAGCCTTTAGTGTGCTTATTAGATTAGAGTTATCGGCTCCGGGGTCAATGTTAGGTGATGACCAACTTTATAATGTGATAGTAACTGCTCATGCTTTTGTAATGATTTTTTTCTTAGTTATGCCGGTTTTAATCGGGGGGTTTGGTAACTGATTTGTACCCCTTTATATAGGGGCCCCCGATATGGCTTTTCCTCGGCTTAATAATATCAGTTTTTGATTATTGCCGCCCTCTTTAACTCTATTACTTGGTTCCGCTTTTGTAGAGCAAGGGGCGGGGACCGGATGAACTGTCTATCCGCCATTAGCAAGTATACAAGCTCACTCGGGTGGGTCCGTGGATATGGTGATTTTTAGTCTTCACTTAGCAGGGATATCCTCTATTTTAGGAGCAATGAATTTTATTACAACTATTTTTAATATGCGAGCACCCGGGGTAACATTAGATAGAATGCCTTTATTTGTATGATCTATTTTAGTTACGGTTTTTTTATTGTTGTTGTCTTTGCCTGTGTTGGCGGGGGCAATTACTATGCTTTTAACCGATAGAAACTTTAATACTACATTTTTTG   [577]
Agelas_gracilisAGE                                    ATAGGAACAGCCTTTAGTGTGCTTATTAGGTTAGAATTATCGGCTCCGGGCTCAATGCTAGGTGATGATCAGCTTTACAATGTTATAGTAACCGCTCATGCTTTTGTAATGATATTTTTTTTAGTTATGCCGGTCTTAATCGGGGGTTTTGGTAACTGATTTGTACCTCTTTATATAGGGGCCCCCGATATGGCTTTTCCCCGGCTTAATAATATCAGTTTTTGATTATTGCCACCTTCTTTAACTCTATTACTTGGTTCCGCTTTTGTAGAACAAGGGGCGGGGACTGGGTGAACTGTCTATCCACCCTTAGCAAGTATACAGGCTCACTCTGGTGGATCTGTGGATATGGTGATTTTTAGTCTTCACTTAGCTGGAATTTCCTCTATTCTAGGGGCAATGAATTTTATTACAACTATATTTAATATGCGAGCACCTGGGATAACATTAGATAGAATGCCCCTATTTGTATGATCTATTTTAGTTACGGTCTTTTTATTGTTATTGTCTTTGCCGGTGTTGGCGGGGGCAATCACTATGCTTTTAACCGATAGAAATTTTAATACTACATTTTTTG   [577]
Agelas_sp.mombasana_AGE                                    ATAGGAACAGCCTTTAGTGTGCTTATTAGATTAGAGCTATCAGCACCAGGGTCAATGCTAGGGGATGACCAACTTTATAATGTGATAGTAACTGCTCATGCTTTTGTAATGATTTTTTTCTTAGTTATGCCGGTTTTAATCGGGGGGTTTGGTAACTGATTTGTACCTCTTTATATAGGGGCCCCCGATATGGCTTTTCCTAGGCTTAATAATATCAGTTTTTGATTATTGCCGCCTTCTTTAACTCTATTACTTGGTTCCGCTTTTGTAGAACAGGGGGCAGGGACGGGATGAACTGTCTATCCGCCATTAGCAAGTATACAAGCTCACTCGGGTGGGTCTGTGGATATGGTGATTTTTAGTCTTCATTTAGCAGGGATATCCTCTATTCTAGGGGCAATGAATTTTATTACAACTATTTTTAATATGCGAGCACCCGGGATAACATTAGATAGAATGCCTTTATTTGTATGATCTATTTTAGTCACGGTTTTTTTATTGTTGTTGTCTTTGCCGGTGTTGGCAGGGGCAATCACTATGCTTTTAACCGATAGGAATTTTAATACTACCTTTTTTG   [577]
Halichondriid_spHAL                                    ATAGGAACAGCATTTAGTATGCTTATTAGATTAGAATTATCCGCTCCGGGTTCAATGTTAGGGGATGACCACTTATATAATGTTATAGTTACAGCCCACGCCTTTGTGATGATATTTTTTTTAGTTATGCCTGTTATGATCGGGGGCTTTGGAAATTGATTAGTTCCGTTATATATAGGTGCGCCGGATATGGCTTTCCCGCGGCTAAATAATATTAGTTTTTGATTGCTACCGCCTTCATTAACTTTGTTATTAGGTTCCGCTTTTGTTGAACAAGGGGCTGGTACTGGGTGAACGGTCTACCCGCCTTTAGCGGGTATACAAACACACTCAGGTGGGTCTGTTGATATGGCAATATTTAGTCTTCACTTAGCGGGGTTGTCTTCAATACTGGGGGCAATGAATTTTATTACAACGATATTTAATATGAGAGCTCCAGGTGTTACAATGGATAGAATGCCTTTATTTGTATGATCTATCTTAGTAACGGCCTTTCTATTATTATTATCTTTACCAGTATTGGCGGGGGCAATTACAATGCTTCTTACGGATAGAAATTTTAATACAACATTCTTTG   [577]
Pseudaxinella_reticulataHAL                                    ATAGGAACAGCATTTAGTATGCTTATAAGATTAGAACTATCAGCTCCCGGTACAATGCTAGGTGATGATCATTTATATAATGTTATAGTAACAGCCCATGCTTTAGTGATGATATTTTTCTTAGTTATGCCAGTAATGATAGGGGGGTTTGGGAATTGATTTGTACCGTTATATATAGGTGCGCCTGATATGGCTTTCCCAAGATTAAATAATCTTAGTTTTTGAGTATTACCCCCTTCAATTACTTTATTATTAGGTTCTGCTTTTGTAGAGCAAGGAGCTGGGACAGGATGAACACTTTACCCACCCTTAGCAGGCATACAAACACATTCAGGTGGATCTGTAGATATGGCAATATTTAGTCTTCATTTAGCTGGTATATCTTCTATATTAGGGTCAATGAACTTTATTACAACTATTCTAAATATGAGGGCACCAGGGATTACAATGGATAAATTGCCATTATTTGTGTGATCTATTTTAATTACAACTTTTTTATTAATATTAACTTTACCAGTATTGGCAGGTGCGATTACAATGCTTCTTACAGATAGAAATTTTAATACAACATTCTTTG   [577]
Didiscus_sp._HAL                                    GTCGGAACAGCATTTAGCATGTTAATACGGTTAGAATTATCTGCTCCAGGTTCAATGTTAGGAGATGATCATTTATATAACGTTATTGTTACTGCTCATGCGTTTGTAATGATTTTCTTTTTAGTAATGCCTGTTTTAATTGGCGGCTTTGGTAATTGATTTGTGCCATTATATATTGGTGCACCAGATATGGCATTTCCACGATTAAATAATATTAGTTTTTGAGTTTTACCTCCTGCACTAATTTTATTATTAGGATCGGCTTTTGTAGAACAAGGGGCAGGAACCGGTTGAACTGTGTATCCTCCTTTAGCTGGAATTCAGGCTCATTCTGGGGGGTCAGTTGATATGGCGATCTTTAGTTTACACTTAGCTGGGATATCATCAATATTAGGTTCTATTAATTTTATTACTACAATCATAAATATGCGTGCGCCAGGATTAACGATGGATAAGTTGCCTTTATTTGTATGATCAATATTAATAACTACAGTTTTATTAATATTAGCTTTACCTGTATTAGCCGGTGCAATAACAATGCTATTAACGGATAGAAACTTTAATACTACTTTTTTTG   [577]
Halichondria_magniconulosa_HAL                                 ATGGGAACAGCCTTTAGCATGTTAATAAGACTAGAGCTATCAGCCCCGGGTTCAATGCTTGGGGATGATCATTTATATAATGTAATAGTAACAGCTCACGCTTTTGTAATGATTTTCTTTTTGGTTATGCCTGTGATGATAGGAGGGTTTGGAAATTGATTTGTGCCTTTATATATTGGGGCACCGGATATGGCCTTTCCTAGATTGAATAATATTAGCTTTTGATTATTGCCCCCCGCTTTAACTTTATTATTAGGTTCAGCTTTTGTAGAACAAGGGGCCGGAACTGGTTGAACGGTATACCCGCCTCTATCAAGTATACAAGCACATTCAGGGGGGTCAGTAGATCTAGTAATTTTTAGCCTTCATTTAGCTGGGATATCTTCAATATTAGGGGCTATGAATTTCATTACCACCATTATAAATATGAGAGCGCCAGGAATGACAATGGATCGAATGCCTTTATTTGTGTGATCCGTTTTAGTAACCGCCGTATTATTATTATTATCCTTACCAGTCTTGGCAGGAGCAATAACAATGCTTTTAACCGATAGAAACTTCAATACAGCATTCTTTG   [577]
Aplysina_fistularisVER                                    ATAGGAACAGCATTTAGTATGTTAATTAGACTGGAGTTATCTGCACCAGGCTCAATGTTAGGAGACGATCATTTATATAATGTTATAGTAACGGCACATGCTTTTGTTATGATATTCTTTTTAGTAATGCCTGTTATGATAGGGGGTTTTGGTAATTGATTAGTTCCATTATATATTGGAGCACCAGATATGGCTTTCCCTCGGTTAAATAATATTAGTTTTTGATTATTACCCCCAGCACTAATTTTATTATTGGGGTCTGCTTTTATAGAACAAGGGGCCGGTACGGGTTGAACCGTCTATCCGCCATTATCAAGTATACAAACACATTCTGGGGGTTCGGTAGATATGGCAATATTTAGTCTTCATTTGGCCGGAATTTCCTCCATATTAAGCTCTATTAATTTTATAACTACAATTTTAAATATGAGGGCGCCAGGGATGACAATGGACAGATTACCTTTATTCGTTTGATCTATTTTATTAACAACAATATTATTAGTATTAGCATTGCCCGTTTTAGCTGGAGCAATTACTATGCTTTTAACCGATAGAAATTTTAACACAACATTTTTTG   [577]
Verongula_rigida_VER                                    GTAGGAACAGCCTTTAGTATGTTAATTAGACTGGAGTTGTCTGCGCCCGGCTCAATGTTGGGGGACGACCATTTATATAATGTTATAGTAACAGCACATGCTTTTGTTATGATATTTTTTTTAGTAATGCCAGTTATGATAGGGGGTTTTGGTAATTGATTAGTCCCATTATATATCGGGGCGCCCGATATGGCTTTCCCTCGATTAAATAATATTAGTTTTTGATTATTACCCCCCGCATTAATTTTATTATTAGGGTCTGCTTTTATAGAGCAAGGGGCCGGAACTGGTTGAACGGTTTATCCGCCATTATCGAGCATACAAACACACTCCGGGGGTTCAGTAGACATGGCAATATTTAGCCTCCATTTAGCCGGAATTTCCTCCATATTAAGTTCCATAAATTTTATAACCACAATTTTAAACATGAGAGCACCAGGAATGACCATGGATAGATTACCGTTATTTGTTTGATCCATTTTATTAACAACAATATTATTAGTATTAGCTTTACCTGTTTTAGCCGGAGCAATTACTATGCTTTTAACCGATAGAAATTTTAACACAACATTTTTTG   [577]
Ecionemia_spAST                                    ATCGGTACTGGGTTTAGTTTTCTTATTAGACTAGAACTATCGGCTCCTGGATCAATGTTGGGCGATGACCACCTTTATAATGTCATAATTACTGCTCATGGTCTTATAATGATTTTTTTCTTGGTTATGCCGGTTATGATTGGGGGATTTGGTAATTGATTTGTTCCTCTCTATATCGGGGCTCCGGATATGGCTTTTCCAAGATTAAATAATATTAGTTTTTGAGTATTACCTCCATCATTAATGTTACTGCTAGGTTCAGCTTTTGTTGAACAAGGAGTTGGAGCTGGATGAACTATTTATCCGCCTCTATCGAGCGTTCAAGCTCATTCAGGGGGTTCCGTAGATGCGGCAATATTTAGTCTTCATTTGGCTGGTATTTCATCAATTTTAGGATCTATGAATTTTATTACTACTATTTTTAATATGCGGGCACCGGGTATTACAATGGATAGATTACCTTTATTTGTTTGATCTATTTTAGTAACAACTTATCTTTTAATATTATCTTTACCTGTTTTAGCAGGAGCAATTACTATGCTTTTAACAGATAGAAACTTTAATACAACCTTTTTTG   [577]
Geodia_media_AST                                    ATAGGGACTGGGTTTAGTTTTCTTATTAGACTAGAACTATCGGCACCCGGATCAATGCTGGGCGATGACCATCTTTATAATGTCATAATTACTGCTCATGGTCTTATAATGACTTTTTTCTTAGTTATGCCGGTTATGATCGGGGGATTTGGGAACTGATTTGTTCCTCTCTATATCGGCGCTCCGGATATGGCTTTTCCAAGATTAAATAATATTAGTTTTTGAGTATTACCTCCATCATTAATATTACTATTAGGCTCAGCTTTTGTTGAACAAGGGGTGGGAGCTGGATGAACAGTTTATCCGCCTTTATCGAGCGTACAAGCACATTCAGGGGGTTCGGTGGATGCAGCGATATTTAGTCTCCACTTGGCTGGTATTTCATCAATTTTAGGATCAATGAATTTTATTACAACTATCTTTAATATGCGGGCACCTGGTATTACGATGGATAGATTACCTTTATTTGTGTGATCAATCTTGGTAACTACATATTTATTAATATTATCTTTACCTGTTTTAGCTGGAGCAATAACTATGCTTTTAACAGATAGAAATTTTAATACTACTTTTTTCG   [577]
Geodia_papyracea_AST                                    ATAGGTACTGGGTTTAGTTTTCTTATTAGATTGGAATTATCGGCTCCCGGTTCAATGTTGGGCGATGACCACCTTTATAATGTCATAATTACAGCTCATGGTCTTATAATGATTTTTTTCTTAGTTATGCCTGTTATGATTGGGGGGTTTGGTAATTGATTTGTGCCTCTCTATATCGGGGCTCCGGATATGGCTTTTCCAAGATTAAATAATATTAGTTTTTGAGTTTTACCTCCATCATTAATGTTATTGTTAGGGTCAGCTTTTGTTGAACAAGGGGTTGGGGCTGGATGAACTATTTATCCGCCTCTATCAAGTATTCAAGCTCATTCAGGGGGTTCTGTAGATGCGGCAATATTTAGTCTTCATTTGGCTGGTATTTCATCAATTTTAGGGTCTATGAATTTTATTACTACGATTTTTAATATGCGGGCACCTGGTATTACGATGGATAGATTACCTTTATTTGTCTGATCTATTCTAGTAACAACTTATCTTTTGATATTATCTTTACCTGTTTTAGCAGGAGCAATAACTATGCTTTTAACAGATAGAAATTTTAATACAACGTTTTTTG   [577]
Sidonops_neptuni_voucher_AST                                   ATAGGGACTGGGTTTAGTTTTCTTATTAGACTAGAGCTATCGGCACCAGGATCAATGTTGGGTGATGACCATCTTTATAATGTCATAATTACCGCTCATGGTCTTATAATGATTTTTTTCTTAGTTATGCCGGTTATGATTGGGGGATTTGGTAACTGATTTGTTCCTCTCTATATCGGAGCTCCGGATATGGCTTTTCCAAGATTAAATAATATTAGTTTCTGAGTATTACCTCCATCATTAATATTACTATTAGGCTCAGCTTTTGTTGAACAAGGGGTTGGGGCCGGATGAACTGTTTATCCCCCTTTATCGAGCGTACAAGCACATTCAGGGGGTTCGGTGGATGCAGCGATATTTAGTCTCCATTTGGCTGGTATTTCATCAATTCTAGGATCAATGAATTTTATTACAACTATTTTTAATATGCGGGCACCTGGTATTACGATGGATAGATTACCTTTATTTGTTTGATCTATTTTAGTAACTACATATCTATTAATATTATCTTTACCTGTTTTAGCCGGAGCAATAACTATGCTGTTAACAGACAGAAATTTTAATACGACCTTTTTTG   [577]
Chondrilla_nucula_CHO                                    ATCGGTACTGCGCTTAGTATGTTAATTAGATTAGAATTATCTGCACCTGGTTCTATGTTAGGGGATGATCATCTGTATAATGTAATAGTGACAGCACATGCATTTGTTATGATATTTTTTTTAGTTATGCCCGTGATGATCGGGGGGTTTGGTAATTGATTAGTTCCATTATATATTGGGGCGCCAGATATGGCTTTCCCTCGATTAAATAATATAAGTTTTTGGTTGTTACCTCCTGCTTTAACTTTATTATTAGGATCTGCGTTTGTAGAACAAGGGGCCGGAACCGGTTGAACGGTGTATCCACCATTGGCAGGGATACAGACACATTCGGGGGGATCTGTCGATATGGCTATATTTAGCTTGCACTTGGCCGGAATTTCTTCAATTTTAAGTTCTATGAATTTCATAACTACTATTATAAATATGAGAGCCCCAGGTATGACGATGGATCGGCTTCCATTATTTGTATGGTCAATTTTAATTACAACAATATTATTATTATTATCTTTACCAGTTTTAGCTGGTGCGATAACCATGCTTTTAACGGATCGTAATTTCAATACAACTTTTTTTG   [577]
Chondrosia_sp._CHO_efs91599                                    ATAGGGACAGCATTTAGTATGATTATAAGATTGGAATTATCCGCGCCCGGTTCAATGTTGGGTGATGATCATCTATATAATGTGATAGTAACTGCTCATGCCTTTGTTATGATTTTTTTTTTAGTGATGCCGGTAATGATTGGGGGGTTTGGTAATTGGTTAGTGCCTCTTTATATAGGAGCCCCCGACATGGCATTTCCAAGGTTGAATAATATAAGTTTTTGATTATTGCCGCCTGCATTGAGTCTTTTATTAGGGTCTGCTTTTATAGAGCAAGGGGCAGGAACAGGTTGGACAGTGTATCCTCCTTTGGCGAGTATTCAGGCACATTCCGGGGGATCGGTGGACATGGTAATTTTTAGCTTACATTTGGCGGGTATTTCTTCTATATTGGGTGCAATGAACTTTATAACAACAATAATAAATATGAGAGCACCGGGTATGACAATGGATCGTATTCCTTTATTTGTGTGGTCTATTTTAATTACGGCCGTTTTACTTCTTCTTTCTTTACCAGTGTTAGCTGGCGCAATAACTATGTTATTAACGGATAGGAACTTTAATACTACTTTTTTTG   [577]
Ircinia_campana_DIC                                    GTAGGAACAGCCTTTAGTATGTTAATTAGACTGGAGTTGTCTGCACCCGGCTCAATGTTGGGGGACGACCATTTATATAATGTTATAGTAACAGCACATGGTTTTGTTATGATATTTTTTTTAGTAATGCCAGTTATGATAGGGGGTTTTGGTAATTGATTAGTCCCATTATATATCGGGGCGCCCGATATGGCTTTCCCTCGATTAAATAATATTAGTTTTTGATTATTACCCCCCGCATTAATTTTATTATTAGGGTCTGCTTTTATAGAGCAAGGGGCCGGAACTGGTTGAACGGTTTATCCGCCATTATCGAGCATACAAACACACTCCGGGGGTTCAGTAGACATGGCAATATTTAGCCTCCATTTAGCCGGAATTTCCTCCATATTAAGTTCCATAAATTTTATAACCACAATTTTAAACATGAGAGCGCCAGGAATGACCATGGATAGATTACCGTTATTTGTTTGATCCATTTTATTAACAACAATATTATTAGTATTAGCTTTACCTGTTTTAGCCGGAGCAATTACTATGCTTTTAACCGATAGAAATTTTAACACAACATTTTTTG   [577]
Pleraplysilla_sp._DIC                                    GTAGGAACAGCCTTTAGTATGTTAATTAGACTGGAGTTGTCTGCACCCGGCTCAATGTTGGGGGACGACCATTTATATAATGTTATAGTAACAGCACATGCTTTTGTTATGATATTTTTTTTAGTAATGCCAGTTATGATAGGGGGTTTTGGTAATTGATTAGTCCCATTATATATCGGGGCGCCCGATATGGCTTTCCCTCGATTAAATAATATTAGTTTTTGATTATTACCCCCCGCATTAATTTTATTATTAGGGTCTGCTTTTATAGAGCAAGGGGCCGGAACTGGTTGAACGGTTTATCCGCCATTATCGAGCATACAAACACACTCCGGGGGTTCAGTAGACATGGCAATATTTAGCCTCCATTTAGCCGGAATTTCCTCCATATTAAGTTCCATAAATTTTATAACCACAATTTTAAACATGAGAGCACCAGGAATGACCATGGATAGATTACCGTTATTTGTTTGATCCATTTTATTAACAACAATATTATTAGTATTAGCTTTACCTGTTTTAGCCGGAGCAATTACTATGCTTTTAACCGATAGAAATTTTAACACAACATTTTTTG   [577]
Microciona_proliferaPOE                                    ATTGGTACTGCTTTCAGTATGTTAATTAGATTAGAGTTATCGGGACCGGGATCAATGTTAGGGGATGATCATTTATACAATGTTATTGTTACTGCTCATGCTTTTGTTATGATTTTTTTTTTAGTAATGCCTGTGATGATTGGGGGGTTTGGGAATTGGTTAGTACCATTATATATTGGTGCCCCAGATATGGCATTCCCTCGATTAAATAATATAAGTTTTTGATTATTACCGCCGGCTTTAAGTTTATTATTAGCTTCTGCTTTTGTGGAGCAAGGGGCCGGAACAGGATGAACAGTTTATCCGCCTTTATCAGGGATTCAGGCTCATTCTGGGGGTTCAGTAGATTTAGTAATTTTTAGTTTACATTTGGCGGGAATTTCATCTATATTAGGTGCAATGAATTTTATTACAACAATAATAAATATGAGAGCGCCGGGAATAACTTTTGATAGAATGCCATTATTTGTTTGATCTATTTTAGTAACTGCAATTTTATTATTATTGTCTTTACCGGTATTAGCGGGGGCTATAACTATGCTATTAACAGATAGAAATTTTAATACTGCATTTTTTG   [577]
Clathria_oxeota_POE                                    ATAGGTACTGCTTTTAGTATGTTAATTAGGTTAGAGTTGTCGGGCCCGGGATCAATGTTGGGGGACGATCATTTATATAATGTAATAGTAACTGCTCATGCTTTTGTTATGATTTTTTTTTTAGTTATGCCAGTGATGATCGGGGGATTTGGGAATTGGTTAGTGCCTTTATATATTGGAGCGCCCGATATGGCTTTTCCTAGATTAAATAATATAAGTTTTTGATTATTGCCTCCGGCTTTAAGTTTATTATTAGCTTCTGCTTTTGTGGAGCAAGGGGCCGGGACTGGATGAACGGTTTATCCTCCTTTATCCGGGATTCAGGCTCATTCGGGAGGTTCAGTGGATTTGGTAATTTTTAGTTTACATTTGGCAGGAATTTCTTCTATATTAAGTTCCATGAATTTTATTACGACAATAATAAATATGAGGGCGCCAGGGATAACTTTTGATAGAATGCCATTATTTGTTTGATCTATTTTAGTAACTGCTGTTTTATTATTATTGTCTTTACCTGTATTAGCTGGGGCTATAACTATGTTATTAACAGATAGAAATTTTAATACTGCATTTTTTG   [577]
Strongylacidon_bermudaePOE_AJ843889                            GTGGGTACTGCCTTTAGTATGTTAATTCGTTTAGAGTTGTCCGCACCAGGGTCAATGTTGGGGGATGATCATTTATATAATGTTATTGTAACTGCTCATGCTTTTGTCATGATTTTTTTTTTAGTTATGCCGGTAATGATAGGGGGATTTGGGAATTGGTTTGTGCCTTTATATATTGGTGCACCCGACATGGCCTTCCCCCGGTTAAATAATATAAGTTTTTGATTATTGCCCCCGGCTTTAACTCTATTATTGGCTTCTGCTTTTGTGGAGCAAGGGGCAGGAACAGGGTGAACAGTTTATCCTCCATTGTCGGGTATTCAGGCCCATTCGGGGGGGTCAGTAGACTTAGTTATATTTAGTTTACATTTAGCAGGGATTTCTTCTATATTGGGGGCTATGAATTTTATAACTACAATAGTAAACATGAGGGCATTTGGGGTGACCTTTGATAGAATGCCATTATTCGTTTGATCAATTTTAGTAACTGCTGTTTTATTATTACTATCTTTACCGGTATTGGCTGGGGCTATTACTATGTTATTAACGGATAGAAATTTTAATACTGCTTTTTTTG   [577]
Diacarnus_spinipoculum_POE                                    ATAGGGACTGCATTTAGTATGTTAATTAGATTAGAGTTATCTGCCCCGGGGTCAATGTTGGGGGATGATCATTTATATAATGTAATTGTAACTGCTCATGCATTTGTTATGATTTTCTTTTTAGTAATGCCTGTGATGATAGGGGGATTTGGGAACTGGTTTGTGCCTTTATATATAGGTGCACCGGATATGGCCTTTCCTCGATTGAATAATATAAGTTTTTGGTTATTACCACCTGCTTTAAGTTTATTATTGGCTTCTGCTTTTGTGGAACAAGGGGCGGGAACAGGATGGACCGTTTATCCGCCATTATCAAGTATTCAGGCTCATTCGGGGGGTTCTGTAGATTTGGTAATATTTAGTTTACACTTGGCAGGGATATCTTCAATATTGGGGGCTATGAATTTTATTACTACAATAATAAATATGAGGGCACCAGGGTTAGCCATGGAGAGAATGCCATTATTTGTATGGTCAATATTAGTAACAGCGATATTATTATTGTTGTCTTTACCTGTATTAGCAGGGGCTATTACAATGTTATTAACGGACAGAAATTTTAATACTGCTTTTTTTG   [577]
Iotrochota_birotulata_POE                                    ATAGGGACTGCTTTTAGTATGTTAATTAGGTTAGAGTTATCTGCGCCCGGGTCAATGTTGGGGGATGACCATTTATATAATGTTATTGTCACTGCTCATGCTTTTGTTATGATTTTCTTTTTAGTTATGCCGGTAATGATTGGGGGATTTGGGAACTGGTTTGTGCCTTTATATATCGGTGCACCTGACATGGCCTTCCCTCGATTAAATAATATAAGTTTTTGATTATTGCCGCCGGCTTTAAGTTTATTATTGGCTTCTGTTTTTGTGGAGCAAGGAGCGGGGACTGGATGGACAGTGTATCCCCCGTTATCGGGAATTCAGGCTCATTCAGGGGGGTCAGTAGATCTAGTAATATTTAGTTTACATTTGGCAGGAATTTCTTCTATATTAGGTGCTATGAATTTTATTACAACAATAATAAATATGAGGGCGCCAGGGATTACTATGGATAGAATGCCATTATTTGTTTGATCGATTTTAGTAACTGCGGTTTTATTGTTATTATCTTTACCAGTATTAGCTGGGGCGATTACTATGTTATTGACGGATAGAAATTTTAATACTGCTTTTTTTG   [577]
Lissodendoryx_sigmata_POE                                    ATAGGAACGGCCTTTAGTATGTTAATAAGGCTGGAGTTATCTGCTCCGGGGTCAATGTTAAGTGATGATCATTTATATAATGTTATAGTAACTGCTCATGCTTTTGTTATGATTTTTTTTTTAGTTATGCCGGTGATGATAGGTGGATTTGGTAATTGGTTTGTGCCGTTATATATTGGGGCGCCGGATATGGCTTTTCCTCGATTAAATAATATAAGTTTTTGGTTATTGCCTCCGGCTTTAAGTTTATTATTGGCCTCAGCTTTTGTGGAGCAAGGAGCAGGTACGGGGTGAACGGTATATCCCCCGTTATCTGGGATTCAAGCCCATTCCGGGGGTTCAGTAGATTTGGTAATATTTAGTTTACATTTAGCCGGGATCTCTTCAATATTGGCGGCTATGAATTTTATTACCACTATAATAAACATGAGGGCACCGGGAATAACAATGGATAGAATGCCATTATTTGTTTGGTCTATTTTAGTAACTGCGGTTTTATTGTTACTATCTTTACCTGTATTAGCAGGTGCGATAACGATGTTATTAACTGATAGAAACTTTAATACTGCTTTTTTTG   [577]
Tedania_ignis_voucher_POE                                    ATAGGGACAGCCTTTAGTATGTTAATAAGGTTAGAGTTATCTGCTCCAGGGTCAATGTTAAGTGATGATCATTTATATAATGTTATTGTGACAGCCCATGCTTTTGTTATGATTTTTTTTTTAGTTATGCCAGTGATGATTGGTGGATTTGGGAATTGGTTTGTGCCTTTGTATATTGGTGCGCCGGATATGGCTTTTCCTCGTTTAAATAATATAAGTTTTTGGTTATTGCCTCCAGCTTTAAGTTTATTATTGGCTTCTGCTTTTGTGGAGCAAGGGGCAGGTACCGGGTGAACAGTATATCCCCCATTATCTGGGATTCAGGCTCATTCCGGGGGTTCGGTAGATTTGGTTATTTTTAGTTTACATTTAGCGGGAATTTCTTCTATATTGGGGGCTATGAATTTTATAACCACTATAATTAATATGAGGGCACCAGGGATAACAATGGATAGAACGCCATTGTTTGTTTGGTCAATTTTAGTAACTGCGGTTTTATTATTATTATCTTTACCGGTGTTAGCGGGTGCAATTACTATGTTATTAACGGATAGAAATTTTAATACTGCTTTTTTTG   [577]
Cinachyrella_apion_SPI                                    ATAGGTAGTGGGTTTAGTATGCTTATTAGATTAGAACTATCCAACCCCGGGTCAATGTTGGGGGATGACCAATTATATAATGTTATGGTCACGGCCCACGGTCTTATAATGGTCTTTTTCTTAGTTATGCCAGTTATGATAGGTGGGTTTGGTAATTGATTTGTTCCACTTTATATCGGTGCGCCGGATATGGCTTTCCCAAGATTAAACAATATTAGTTTTTGAGTTTTACCCCCTTCAATAATATTACTGTTAGGTTCTGCTTTTATTGAACAAGGGGTTGGGACAGGATGAACCCTTTATCCACCATTATCAAGTATACAAGCTCATTCAGGGGGCTCAGTTGATGCGGCAATTTTTAGTATTCATTTGGCCGGTCTTTCTTCAATTTTAGGGTCGATGAACTTTATAACTACTATCTTTAATATGCGAGCACCAGGGATTACCATGGATAGATTGCCTTTATTTGTTTGATCTATTTTAGTAACAACTTACTTGTTATTATTAACTTTGCCTGTATTGGCGGGTGCAATTACTATGCTTTTAACAGATAGAAATTTCAATACAACATTCTTCG   [577]
Cinachyrella_kuekenthali_SPI                                   ATAGGGAGTGGGTTTAGTTTGCTTATAAGATTAGAACTATCCGCCCCCGGGTCAATGTTGGGGGATGACCAATTATACAATGTTATGGTCACGGCCCACGGTCTTATAATGGTCTTTTTTTTAGTGATGCCGGTTATGATAGGTGGGTTTGGTAATTGATTGGTTCCCCTTTATATCGGTGCGCCAGATATGGCTTTCCCAAGATTAAACAATATTAGTTTTTGAGTTCTACCGCCTTCAGCCATACTACTGTTAGGTTCTGCTTTTGTTGAACAAGGGGTTGGGACAGGATGAACCCTTTATCCACCATTATCAAGTATACAAGCTCATTCCGGGGGCTCAGTTGATGCGGCAATTTTTAGTATTCATTTGGCCGGTATCTCTTCAATTTTAGGGTCGATGAACTTTATAACTACTATCTTTAATATGCGGGCTCCAGGGATTACCATGGATAGACTGCCTTTATTTGTTTGATCAATCTTAGTAACAACTTACTTGTTATTATTAGCGTTGCCTGTATTGGCGGGTGCTATTACTATGCTTTTAACAGATAGAAATTTCAATACAACTTTCTTCG   [577]
Plakortis_angulospiculatus_B47                                 ATAGGGACGTCATTTAGTATGCTTATAAGGTTAGAACTTTCGTCCCCCGGCTCAATGCTAGGAGATGATCAATTATATAATGTAATAGTTACAGCCCATGCTTTTGTGATGATTTTTTTTTTAGTAATGCCAGTTATGATTGGGGGGTTTGGCAATTGATTTCTCCCATTATATATTGGGGCGCCTGATATGGCATTTCCTCGATTAAATAATATAAGTTTTTGACTTTTGCCTCCGGCTTTAATTTTATTATTGGGCTCATCCTTTATAGAACAGGGGGCTGGTACTGGGTGAACAGTTTATCCCCCTTTAGCTAGCATCCAAGCACATTCAGGTGGGTCAGTTGATATGGCCATTTTTAGTTTACATTTAGCTGGGGCATCTTCTATTTTAGGGGCAATAAATTTTATAACTACTATATTTAATATGAGGGCACCAGGAGTAACTATGGATAAACTGCCACTATTTGTTTGATCAATACTTATTACTGTTTTTTTATTATTATTGGCTCTACCTGTGTTAGCAGGAGCAATAACCATGTTATTAACGGATAGAAATTTTAATACTACTTTCTTTG   [577]
'Porites panamensis isolate pan75 l\'                          NTCGGTACAGCCTTCAGTATGTTAATAAGATTAGAGCTCTCGGCTCCGGGGGCTATGTTAGGAGACGATCATCTTTATAATGTAATTGTTACAGCACACGCTTTTATTATGATCTTTTTTTTGGTTATGCCAGTAATGATAGGGGGATTTGGGAATTGGTTGGTTCCATTATATATTGGGGCGCCTGATATGGCTTTTCCACGGCTTAATAACATTAGTTTTTGGCTGTTACCCCCTGCTTTAATATTGTTATTAGGNTTCTGCTTTTGTGAACAAGGAGCGGGTACCGGATGAACGGTTTATCCTCCTCTATCTAGCATTCAGGCCCATTCTGGCGGGGCGGTGGATATGGCTATTTTTAGTCTCCACTTAGCTGGGGCGTCCTCGATTTTGGGTGCAATGAATTTTATAACAACTATATTTAATATGAGGGCCCCTGGGCTAACGTTGAATAGAATGCCCTTATTTGTGTGGTCTATCTTGATCACTGCTTTTTTATTATTATTGTCTTTGCCCGTATTAGCGGGGGCCATAACCATGCTTTTAACGGATAGAAACTTTAATACTACTTTCTTTG   [577]
'Porites cylindrica isolate Wa4 \'                             NTCGGTACAGCTTTCAGTATGTTAATAAGATTAGAGCTCTCGGCTCCGGGGGCTATGTTAGGAGACGATCATCTTTATAATGTAATTGTTACAGCACACGCTTTTATTATGATCTTTTTTTTGGTTATGCCAGTGATGATAGGGGGATTTGGGAATTGGTTGGTTCCATTATATATTGGGGCACCTGATATGGCTTTCCCACGGCTTAATAACATTAGTTTTTGGCTGTTGCCCCCTGCTTTAATATTGTTATTAGGNTTCTGCTTTTGTGAACAAGGGGCGGGTACCGGATGAACGGTTTATCCTCCTCTATCTAGCATTCAGGCCCATTCTGGTGGGGCGGTGGATATGGCTATTTTTAGTCTCCATTTAGCTGGGGTGTCCTCGATTTTGGGTGCAATGAATTTTATAACAACTATATTTAATATGAGGGCCCCTGGGCTAACGTTGAATAGAATGCCCTTATTTGTGTGGTCTATCTTGATCACTGCTTTTTTATTATTATTGTCTTTGCCCGTATTAGCGGGGGCCATAACCATGCTTTTAACGGACAGAAACTTTAATACTACTTTCTTTG   [577]
;
END;


BEGIN CODONS;
	CODONPOSSET * CodonPositions = 
		1: 1-577\3 577, 
		2: 2-575\3, 
		3: 3-576\3;
	CODESET  * UNTITLED = Universal: all ;
END;


BEGIN ASSUMPTIONS;
	OPTIONS  DEFTYPE=unord PolyTcount=MINSTEPS ;
END;


BEGIN MacClade;
	Version 4.0  84;
	LastModified -922744590;
	FileSettings editor  '0' '0' '1' '1';
	Singles 100;
	Editor 0001100111011110010001001 '4' '8' Geneva '9' '252' '1' all;
	EditorPosition  '-230' '1327' '787' '1275';
	TreeWindowPosition  '46' '6' '663' '1102';
	ListWindow Characters closed Geneva '9' '50' '10' '129' '399' 000;
	ListWindow Taxa closed Geneva '9' '50' '10' '129' '490' 100000;
	ListWindow Trees closed Geneva '9' '50' '10' '276' '490' ;
	ListWindow TypeSets closed Geneva '9' '50' '10' '276' '490' ;
	ListWindow WtSets closed Geneva '9' '50' '10' '276' '490' ;
	ListWindow ExSets closed Geneva '9' '50' '10' '276' '490' ;
	ListWindow CharSets closed Geneva '9' '50' '10' '276' '490' ;
	ListWindow TaxSets closed Geneva '9' '50' '10' '276' '490' ;
	ListWindow CharPartitions closed Geneva '9' '50' '10' '276' '490' ;
	ListWindow CharPartNames closed Geneva '9' '50' '10' '276' '490' ;
	ListWindow WtSets closed Geneva '9' '50' '10' '276' '490' ;
	ChartWindowPosition  '52' '30' '518' '740';
	StateNamesSymbols closed Geneva '9' '10' '50' '30' '148' '220';
	WindowOrder  Data;
	OtherSymbols &/ 00 ?-;
	Correlation  '0' '0' '1000' '0' '0' 10011010;
	Salmo 00000001;
	EditorFile  '2';
	ExportHTML _ MOSS  '100' 110000;
	PrettyPrint 10;
	EditorToolsPosition  '333' '69' '115' '165';
	TreeWindowProgram 10;
	TreeWindow 0000;
	Continuous  '0' '3' 1;
	Calculations 0000001;
	SummaryMode  '0' '0' 0;
	Charts  Geneva '9' (normal) 0010;
	NexusOptions  '0' '0' '50' 001011001;
	TipLabel  '1';
	TreeFont  Geneva '9' (normal);
	TreeShape  1.0 1.0 0100;
	TraceLabels 0101;
	ChartColors  '0' '0' '65535' '9' '0' 1;
	ChartBiggestSpot 1;
	ChartPercent 10;
	ChartBarWidth  '10' 1;
	ChartVerticalAxis 10101;
	ChartMinMax  '0';
	TraceAllChangesDisplay  '1' 1;
	BarsOnBranchesDisplay  '0' '0' '60000' '10000' '10000' '10000' '10000' '60000' '65000' '65000' '65000' '6' '1' 0000101;
	ContinuousBranchLabels 0;
	AllStatesBranchLabels 1;
	IndexNotation  '2' 1;
	PrintTree  10.00 '2' '2' '2' '2' '2' '2' '2' '2' '2' '2' '2' Geneva '9' (normal) Geneva '10' (normal) Geneva '9' (normal) Geneva '9' (normal) Geneva '9' (bold ) Geneva '9' (normal) Geneva '9' (normal) '0' '0' '0' '0' '0' '0' '0' '0' '0' '0' '0' '0' '0' '0' '0' '0' '0' '0' '0' '0' '0' '0' '0' '0' '0' '0' '0' '0' '0' '0' '1' '1' '1' '1' '1' '2583' '-39' '4' '-40' '0' '1' '2' '1' '8' '0' '0' '0' '2' 1000111000000000000100000111000;
	MatchChar 00 .;
	EntryInterpretation 01;
	ColorOptions 00;
	TreeTools  '0' '5' '4' '0' '10' '4' '0' 00100111111101110;
	EditorTools  '0' '0' '0' '1000' '0' '0' '6' '3' '0' 100000101110011;
	PairAlign  '2' '2' '3' '2' '1' '1' '2' '1' '3' 1010;
	BothTools  '1';
END;
