# Supplementary material for: Phylogenetic Relationships of the Marine Haplosclerida (Phylum Porifera) Employing Ribosomal (28S rRNA) and Mitochondrial (cox1, nad1) Gene Sequence Data
Source: PLoS One. 2011 Sep 13;6(9):e24344. doi: 10.1371/journal.pone.0024344 (PMC3172223; doi:10.1371/journal.pone.0024344)
Supplement: Dataset S5 — The cox1 dataset including sequences from only Haplosclerida. (NEX) [file pone.0024344.s010.nex]

#NEXUS 
[MacClade 4.06 registered to Grace McCormack, NUIM]


BEGIN DATA;
	DIMENSIONS  NTAX=65 NCHAR=577;
	FORMAT DATATYPE=DNA  MISSING=? GAP=- ;
MATRIX
[                                 10        20        30        40        50        60        70        80        90        100       110       120       130       140       150       160       170       180       190       200       210       220       230       240       250       260       270       280       290       300       310       320       330       340       350       360       370       380       390       400       410       420       430       440       450       460       470       480       490       500       510       520       530       540       550       560       570     ]
[                                 .         .         .         .         .         .         .         .         .         .         .         .         .         .         .         .         .         .         .         .         .         .         .         .         .         .         .         .         .         .         .         .         .         .         .         .         .         .         .         .         .         .         .         .         .         .         .         .         .         .         .         .         .         .         .         .         .       ]

CarmDirkB193             ATAGGGACGGCATTTAGTATGTTAATCAGATTGGAATTATCCGCGCCAGGGCCAATGCTGGGTAACGACCAATTATATAATGTGATTGTGACGGCACATGCATTTGTGATGATATTTTTTATGGTGATGCCGGTAATGATAGGGGGATTTGGGAATTGAATGGTACCGCTGTATATAGGGGCACCGGACATGGCGTTTCCCCGATTAAATAACATAAGTTTCTGGTTATTGCCGCCCGCCTTGGCCCTATTATTAGGTTCGGCCTTTGTAGAACAGGGGGCGGGAACAGGGTGAACAGTATATCCACCGCTGTCAAGCATACAATCCCATTCGGGGGGGTCAGTAGACTTGGTGATATTCAGCTTACATTTAGCGGGGATATCGTCGATATTGGGTGCAATGAATTTTATTACAACAATATTCAACATGCGATCCCCGGGTATGACTTTAGACCGGATGCCATTATTTGTGTGATCCGTGTTAGTAACGGCCTTTTTATTATTATTGTCATTACCAGTGTTAGCCGGGGCGATAACAATGTTATTGACAGATAGAAATTTCAATACGACATTTTTTG   [577]
CvagDirkBH29             ATAGGGACGGCATTTAGTATGTTAATCAGATTGGAATTATCAGCGCCAGGGCCAATGTTGGGGAACGACCAATTATATAATGTGATTGTGACGGCACATGCATTTGTGATGATATTTTTTATGGTGATGCCGGTAATGATAGGGGGATTTGGGAATTGAATGGTACCGCTGTATATAGGGGCACCGGACATGGCGTTTCCCCGACTAAATAACATAAGTTTCTGGTTATTACCGCCCGCCTTAGCCCTATTATTAGGTTCGGCCTTTGTAGAACAGGGGGCGGGAACAGGGTGAACAGTATATCCACCGCTGTCAAGCATACAATCCCATTCGGGGGGGTCAGTAGACTTGGTGATATTCAGCTTACATTTAGCGGGGATATCGTCGATATTGGGTGCAATGAATTTTATTACAACAATATTCAATATGCGAGCCCCGGGTATGACTTTAGACCGGATGCCATTATTTGTGTGATCAGTGTTAGTAACGGCCTTTTTATTATTATTGTCATTACCAGTGTTAGCCGGGGCGATAACAATGTTATTGACAGATAGAAATTTCAATACGACATTTTTTG   [577]
CvagDirkSP23             ATAGGGACGGCATTTAGTATGTTAATCAGATTGGAATTATCAGCGCCAGGGCCAATGTTGGGGAACGATCAATTATATAATGTGATTGTGACGGCACATGCATTTGTGATGATATTTTTTATGGTGATGCCGGTAATGATAGGGGGATTTGGGAATTGAATGGTACCGCTGTATATAGGGGCACCGGACATGGCGTTTCCCCGACTAAATAACATAAGTTTCTGGTTATTGCCGCCCGCCTTAGCCTTATTATTAGGTTCGGCCTTTGTAGAACAGGGGGCGGGAACAGGGTGAACAGTATATCCGCCGCTGTCAAGCATACAATCCCATTCGGGGGGGTCAGTAGACTTGGTGATATTCAGCTTACATTTAGCGGGGATATCGTCGATATTGGGTGCAATGAATTTTATTACAACAATATTCAACATGCGAGCCCCGGGTGTGACTTTAGACCGGATGCCATTATTTGTGTGATCAGTGTTAGTAACGGCCTTTTTATTATTATTGTCATTACCAGTGTTAGCCGGGGCGATAACAATGTTATTGACAGATAGAAATTTCAATACGACATTCTTTG   [577]
CvagDirkB95              ATAGGGACGGCATTTAGTATGTTAATCAGATTGGAATTATCAGCGCCAGGGCCAATGTTGGGGAACGACCAATTATATAATGTGATTGTGACGGCACATGCATTTGTGATGATATTTTTTATGGTGATGCCGGTAATGATAGGGGGATTTGGGAATTGAATGGTGCCGTTGTATATAGGGGCACCGGATATGGCGTTTCCCCGATTAAATAACATAAGTTTCTGGTTATTGCCGCCCGCCTTGGCCTTATTATTAGGATCGGCCTTTGTAGAACAGGGGGCGGGAACAGGGTGAACAGTATATCCGCCGCTGTCCAGCATACAATCCCATTCGGGGGGGTCAGTGGACTTGGTGATATTCAGCTTACATTTGGCGGGTATATCGTCGATATTGGGTGCAATGAACTTTATTACAACAATATTCAACATGCGAGCTCCGGGTGTGACGTTAGACCGGATGCCATTATTTGTGTGATCTGTGTTAGTAACGGCCTTTTTATTATTATTGTCATTACCCGTGTTAGCCGGGGCGATAACAATGTTATTGACAGATAGAAATTTCAATACTACATTTTTTG   [577]
MRQ664DeBiasse           NNNNNNNNNNNNNNNNNNNNNNNNNNNNNNNNNNNNNNNNNNNNNNNNNNNNNNNNNNNNNNNNNNNNCCAATTATATAATGTGATTGTGACGGCACATGCATTTGTGATGATATTTTTTATGGTGATGCCGGTAATGATAGGGGGATTTGGGAATTGAATGGTACCGCTGTATATAGGGGCACCGGACATGGCGTTTCCCCGACTAAATAACATAAGTTTCTGGTTATTACCGCCCGCCTTAGTCCTATTATTAGGTTCGGCCTTTGTAGAACAGGGGGCGGGAACAGGGTGAACAGTATATCCACCGCTGTCAAGCATACAATCCCATTCGGGGGGGTCAGTAGACTTGGTGATATTCAGCTTACATTTAGCGGGGATATCGTCGATATTGGGTGCAATGAATTTTATTACAACAATATTCAATATGCGAGCCCCGGGTATGACTTTAGACCGGATGCCATTATTTGTGTGATCAGTGTTAGTAACGGCCTTTTTATTATTATTGTCATTACCAGTGTTAGCCGGGGCGATAACAATGTTATTGACAGATAGAAATTTCAATACGACATTTTTTG   [577]
LNK149DeBiasse           NNNNNNNNNNNNNNNNNNNNNNNNNNNNNNNNNNNNNNNNNNNNNNNNNNNNNNNNNNNNNNNNNNNNCCAATTATATAATGTGATTGTGACGGCACATGCATTTGTGATGATATTTTTTATGGTGATGCCGGTAATGATAGGGGGATTTGGGAATTGAATGGTACCGCTGTATATAGGGGCACCGGACATGGCGTTTCCCCGACTAAATAACATAAGTTTCTGGTTATTGCCGCCCGCCTTAGCCCTATTATTAGGTTCGGCCTTTGTAGAACAGGGGGCGGGAACAGGGTGAACAGTATATCCACCGCTGTCAAGCATACAATCCCATTCGGGGGGGTCAGTAGACTTGGTGATATTCAGCTTACATTTAGCGGGGATATCGTCGATATTGGGTGCAATGAATTTTATTACAACAATATTCAACATGCGAGCCCCGGGTATGACTTTAGACCGGATGCCATTATTTGTGTGATCAGTGTTAGTAACGGCCTTTTTATTATTATTGTCATTACCAGTGTTAGCCGGGGCGATAACAATGTTATTGACAGATAGAAATTTCAATACGACATTTTTTG   [577]
Aqueensl                 ATAGGGACGGCATTTAGTATGTTAATCAGATTGGAATTATCCGCGCCAGGGCCGATGTTGGGGAACGACCAATTATATAATGTGATAGTGACGGCACATGCATTTGTGATGATATTTTTTATGGTGATGCCGGTAATGATAGGGGGATTTGGGAATTGATTAGTTCCGTTGTATATAGGGGCGCCGGACATGGCGTTTCCACGACTAAATAACATAAGTTTCTGGTTATTGCCGCCCGCCTTAGCCTTATTATTAGGTTCGGCCTTTGTAGAACAAGGGGCGGGTACGGGGTGAACAGTATATCCACCACTGGCAAGCATACAAGCACATTCGGGGGGGTCAGTAGATTTGGTGATATTTAGCTTGCATTTAGCGGGGATATCGTCTATATTGGGTGCAATGAATTTTATTACAACAATATTCAACATGCGAGCCCCGGGTATGACATTAGACCGGGTGCCATTATTTGTGTGATCCGTGTTAGTAACGGCTTTTCTATTATTATTGTCATTACCAGTGTTAGCCGGGGCGATAACAATGTTATTGACAGATAGGAATTTCAATACTACATTTTTTG   [577]
NerectaB179              ATTGGAACTTCTTTTAGTTTATTAATACGATTAGAATTGGCTCGTCCGGGGCCTATGTTGGGGAATGATCAGTTGTACAATAGTATTGTGACTGCGCATGCATTTGTGATGATATTTTTTATGGTAATGCCAGTGATGATCGGAGGTTTTGGTAATTGATTTGTACCTTTGTTTATAGGGGCCCCAGATATGGCATTTCCCAGGTTGAATAATATTAGTTTTTGGTTGTTGCCGCCAGCTTTATTATTACTATTGAGTTCTGCATTTGTAGAACAAGGAGCTGGAACAGGGTGAACAGTATATCCACCCTTGTCTGGGGCACAAGCACACTCTGGGGGATCCGTGGATCTGGTGATATTTAGTTTGCATTTAGCAGGGATATCATCAATATTGGGTGCAATGAATTTTATAACTACGATTTTAAATATGAGGGCAGGTGGAATGACAATGGGGCGACTACCTCTGTTTGTGTGGTCGGTATTTGTAACTGCATTTTTGTTATTGCTGTCCTTACCAGTATTAGCGGGAGCCATAACTATGTTATTGACAGATAGGAATTTTAATACAACATTTTTTG   [577]
NalbaB50                 ATTGGAACTTCTTTTAGTTTATTAATACGATTAGAATTGGCTCGTCCGGGGCCTATGTTGGGGAATGATCAGTTGTACAATAGTATTGTGACTGCGCATGCATTTGTGATGATATTTTTTATGGTAATGCCAGTGATGATCGGAGGTTTTGGTAATTGATTTGTACCTTTGTTTATAGGGGCCCCAGATATGGCATTTCCCAGGTTGAATAATATTAGTTTTTGGTTGTTGCCGCCAGCTTTATTATTACTATTGAGTTCTGCATTTGTAGAACAAGGAGCTGGAACAGGGTGAACAGTATATCCACCCTTGTCTGGGGCACAAGCACACTCTGGGGGATCCGTGGATCTGGTGATATTTAGTTTGCATTTAGCAGGGATATCATCAATATTGGGTGCAATGAATTTTATAACTACGATTTTAAATATGAGGGCAGGTGGAATGACAATGGGGCGACTACCTCTGTTTGTGTGGTCGGTATTTGTAACTGCATTTTTGTTATTGCTGTCCTTACCAGTATTAGCGGGAGCCATAACTATGTTATTGACAGATAGGAATTTTAATACAACATTTTTTG   [577]
NerectaBH27              ATTGGAACTTCTTTTAGTTTATTAATACGATTAGAATTGGCTCGTCCGGGTCCTATGTTGGGGAATGATCAGTTGTACAATAGTATTGTGACTGCGCATGCATTTGTGATGATATTTTTTATGGTAATGCCAGTGATGATTGGAGGTTTTGGTAATTGATTTGTACCTTTGTTTATAGGGGCCCCAGATATGGCATTTCCCAGGTTGAATAATATTAGTTTTTGGTTGTTGCCGCCAGCTTTATTATTACTATTGAGTTCTGCATTTGTAGAACAAGGAGCAGGAACAGGGTGAACAGTATATCCACCATTGTCTGGGGCACAAGCACACTCTGGGGGATCCGTGGATATGGTGATATTTAGTTTGCATTTAGCAGGGATATCATCAATATTGGGTGCAATGAATTTTATAACTACGATCTTAAATATGAGGGCAGGTGGAATGACCATGGGGCGACTACCTCTGTTTGTGTGGTCGGTATTTGTAACTGCATTTTTGTTATTGCTGTCCTTACCAGTATTAGCGGGAGCCATAACTATGTTATTGACAGATAGGAATTTTAATACAACATTTTTTG   [577]
Bintermedia              NNNNNNNNNNNNNNNNNTATGCTTATAAGATTAGAGCTATCAGCCCCTGGGTCAATGTTAGGGGATGATCAATTATATAATGTTATAGTTACAGCCCATGCTTTTCTAATGATATTTTTCTTAGTTATGCCAGTAATGATTGGGGGATTTGGAAATTGATTCGTGCCATTATATATTGGTGCACCCGATATGGCTTTTCCAAGATTAAACAATATTAGTTTTTGATTATTACCTCCGGCTTTAACTCTATTATTAGGATCTGCTTTTGTAGAGCAAGGGGTTGGTACAGGATGGACAGTATATCCCCCTTTAGCAGGCATACAAGCGCATTCTGGGGGATCGGTTGATATGGCAATATTTAGTCTTCACTTGGCGGGTATTTCTTCGATATTAGGGGCTATGAATTTTATCACAACAATCTTTAATATGAGAGCGCCCGGTATTACAATGGATAGACTGCCATTATTTGTATGATCTATTTTAATAACAGCCTTTTTATTATTATTATCTTTACCTGTATTAGCTGGTGGTATAACAATGCTTTTAACAGATAGAAATTTTAATACAACATTNNNNN   [577]
Eubterraneus             ATAGGTACAGCATTTAGTATGCTTATAAGATTAGAGCTATCAGCCCCCGGGTCAATGTTAGGGGATGATCAATTATATAATGTTATAGTTACAGCCCATGCTTTTCTAATGATATTTTTCTTAGTTATGCCAGTAATGATTGGGGGATTTGGAAATTGATTCGTGCCATTATATATTGGTGCACCCGATATGGCTTTTCCAAGATTAAACAATATTAGTTTTTGATTATTACCTCCGGCTTTAACTCTATTATTAGGATCTGCTTTTGTAGAGCAAGGGGTTGGTACAGGATGGACAGTATATCCCCCTTTAGCAGGCATACAAGCGCATTCTGGGGGATCGGTTGATATGGCAATATTTAGTCTTCACTTGGCGGGTATTTCTTCGATATTAGGGGCTATGAATTTTATCACAACAATCTTTAATATGAGAGCGCCCGGTATTACAATGGATAGACTGCCATTATTTGTATGATCTATTTTAATAACAGCCTTTTTATTATTATTATCTTTACCTGTATTAGCTGGTGGGATAACAATGCTTTTAACAGATAGAAATTTTAATACAACATTCTTTG   [577]
Eunapius                 ATAGGTACAGCATTTAGTATGCTTATAAGATTAGAGCTATCAGCCCCCGGGTCAATGTTAGGGGATGATCAATTATATAATGTTATAGTTACAGCCCATGCTTTTCTAATGATATTTTTCTTAGTTATGCCAGTAATGATTGGGGGATTTGGAAATTGATTCGTGCCATTATATATTGGTGCACCCGATATGGCTTTTCCAAGATTAAACAATATTAGTTTTTGATTATTACCTCCGGCTTTAACTCTATTATTAGGATCTGCTTTTGTAGAGCAAGGGGTTGGTACAGGATGGACAGTATATCCCCCTTTAGCAGGCATACAAGCGCATTCTGGGGGATCGGTTGATATGGCAATATTTAGTCTTCACTTGGCGGGTATTTCTTCGATATTAGGGGCTATGAATTTTATCACAACAATCTTTAATATGAGAGCGCCCGGTATTACAATGGATAGACTGCCATTATTTGTATGATCTATTTTAATAACAGCCTTTTTATTATTATTATCTTTACCTGTATTAGCTGGTGGGATAACAATGCTTTTAACAGATAGAAATTTTAATACAACATTCTTTG   [577]
Cfallax                  NNNNNNNNNNNNNNNNNNNNNNNNATTAGATTGGAACTATCGGCTCCGGGGTCTATGTTAGGGGATGATCATTTATATAATGTTATAGTGACAGCTCATGCATTTGTAATGATATTTTTTTTAGTTATGCCAGTAATGATAGGGGGGTTCGGTAATTGGTTAGTTCCATTATATATTGGGGCTCCTGATATGGCTTTTCCTAGATTAAACAATATTAGTTTCTGGTTGTTACCTCCGGCGCTTACTTTATTATTAGGTTCTGCTTTTGTGGAACAAGGGGCCGGTACGGGTTGAACAGTGTATCCTCCTTTATCTAGTATTCAAACTCATTCTGGGGGGTCTGTGGATATGGTTATATTTAGTCTTCATTTAGCAGGGATATCTTCAATATTGGGTGCTATGAATTTTATAACTACAATATTTAATATGAGGGCACCAGGGATAACTATGGATAGAATGCCTTTATTTGTTTGATCTGTTTTAGTAACTGCTTTTTTATTATTATTATCCTTGCCAGTATTAGCCGGTGCAATAACAATGCTTTTAACTGACCGAAATTTTAATACTACTTTTTNNN   [577]
CvaginalisA              NNNNNNNNNNNNNNNNNNNNNNNNATTAGATTGGAACTATCGGCTCCGGGGTCTATGTTAGGGGATGATCATTTATATAATGTTATAGTGACAGCTCATGCATTTGTAATGATATTTTTTTTAGTTATGCCAGTAATGATAGGGGGGTTCGGTAATTGGTTAGTTCCATTATATATTGGGGCTCCTGATATGGCTTTTCCTAGATTAAACAATATTAGTTTCTGGTTGTTACCTCCGGCGCTTACTTTATTATTAGGTTCTGCTTTTGTGGAACAAGGGGCCGGTACGGGTTGAACAGTGTATCCTCCTTTATCTAGTATTCAAACTCATTCTGGGGGGTCTGTGGATATGGTTATATTTAGTCTTCATTTAGCAGGGATATCTTCAATATTGGGTGCTATGAATTTTATAACTACAATATTTAATATGAGGGCACCAGGGATAACTATGGATAGAATGCCTTTATTTGTTTGATCTGTTTTAGTAACTGCTTTTTTATTATTATTATCCTTGCCAGTATTAGCCGGTGCAATAACAATGCTTTTAACTGACCGAAATTTTAATACTACTTTTTNNN   [577]
Himplexiformis           ATAGGAACAGCATTTAGTATGCTTATTAGATTAGAACTATCTGCTCCGGGGTCTATGTTAGGGGACGATCATTTATATAATGTTATAGTAACAGCTCATGCATTTGTAATGATATTTTTTTTAGTTATGCCAGTAATGATAGGGGGTTTTGGTAATTGGTTAGTTCCATTATATATTGGTGCCCCCGATATGGCTTTTCCTAGATTAAATAATATTAGTTTTTGGTTGTTACCCCCAGCGCTTACTTTATTGTTAGGTTCTGCTTTTGTGGAGCAAGGGGCTGGTACGGGTTGAACGGTTTATCCGCCTTTATCTAGTATTCAAACTCATTCTGGGGGATCTGTGGACATGGTGATATTTAGTCTTCATTTAGCAGGGATATCTTCTATATTGGGTGCTATGAACTTTATAACAACAATTTTTAATATGAGGGCACCGGGGATAACTATGGATAGAATGCCTTTATTTGTTTGATCTGTTTTAGTGACCGCCTTTTTATTATTATTATCGTTGCCAGTATTAGCTGGTGCTATAACAATGCTTTTAACCGACCGGAACTTTAATACTACTTTTTTTG   [577]
Htubifera                ATAGGAACAGCTTTTAGTATGCTTATTAGGTTAGAATTATCGGCTCCGGGGTCTATGTTAGGGGATGATCATTTATATAATGTTATAGTAACAGCTCACGCATTTGTAATGATATTTTTTTTAGTTATGCCAGTAATGATAGGGGGTTTTGGTAATTGGTTAGTACCACTATATATTGGTGCCCCAGATATGGCTTTTCCTAGATTAAATAATATTAGTTTTTGGTTGTTACCCCCAGCGCTTACTTTATTATTAGGTTCGGCTTTTGTGGAACAAGGGGCTGGAACAGGTTGAACGGTTTATCCTCCTCTATCTAGTATTCAAACCCATTCTGGGGGATCTGTGGATATGGTGATATTTAGTCTTCATTTAGCAGGAATATCTTCTATATTGGGTGCTATGAATTTTATAACAACAATATTTAATATGAGGGCACCGGGCATAACTATGGATAGAATGCCTCTATTTGTTTGATCTGTTTTAGTAACTGCTTTTTTATTATTATTATCGTTGCCAGTACTAGCCGGTGCTATAACAATGCTTTTAACCGATCGAAATTTTAATACTACTTTTTTTG   [577]
HimplexiformisB          ATAGGAACAGCTTTTAGTATGCTTATTAGGTTAGAATTATCGGCTCCGGGGTCTATGTTAGGGGATGATCATTTATATAATGTTATAGTAACAGCTCACGCATTTGTAATGATATTTTTTTTAGTTATGCCAGTAATGATAGGGGGTTTTGGTAATTGGTTAGTACCACTATATATTGGTGCCCCAGATATGGCTTTTCCTAGATTAAATAATATTAGTTTTTGGTTGTTACCCCCAGCGCTTACTTTATTATTAGGTTCGGCTTTTGTGGAACAAGGGGCTGGAACAGGTTGAACGGTTTATCCTCCTCTATCTAGTATTCAAACCCATTCTGGGGGATCTGTGGATATGGTGATATTTAGTCTTCATTTAGCAGGAATATCTTCTATATTGGGTGCTATGAATTTTATAACAACAATATTTAATATGAGGGCACCGGGCATAACTATGGATAGAATGCCTCTATTTGTTTGATCTGTTTTAGTAACTGCTTTTTTATTATTATTATCGTTGCCAGTACTAGCCGGTGCTATAACAATGCTTTTAACCGATCGAAATTTTAATACTACTTTTTTTG   [577]
Cplicifera               ATAGGAACAGCCTTTAGTATGCTTATTAGGCTAGAATTATCGGCTCCGGGGTCAATGTTAGGGGATGATCATTTATATAATGTTATAGTAACAGCCCACGCATTTGTAATGATATTTTTTTTAGTTATGCCAGTAATGATCGGGGGTTTTGGTAATTGGTTAGTTCCATTATATATTGGTGCTCCAGATATGGCTTTTCCTAGATTAAATAATATTAGTTTTTGGTTGTTACCTCCAGCGCTTACTTTATTATTAGGTTCGGCTTTTGTGGAACAAGGGGCTGGAACAGGTTGAACGGTTTATCCTCCTTTATCTAGTATTCAAACCCATTCTGGGGGATCTGTGGATATGGTGATATTTAGTCTTCATTTAGCCGGAATTTCTTCTATATTAGGTGCTATGAATTTTATCACAACAATATTTAATATGAGGGCACCGGGAATAACTATGGATAGAATGCCTTTATTTGTTTGATCTGTTTTAGTAACTGCTTTTTTATTATTATTATCGTTGCCAGTATTAGCCGGTGCTATAACAATGCTTTTAACCGATCGAAATTTTAATACTACTTTTTTTG   [577]
Hmanglaris               ATAGGAACAGCATTTAGTATGCTTATTAGATTAGAACTATCTGCCCCAGGGTCAATGTTAGGGGATGATCATTTATATAACGTTATAGTAACAGCTCATGCATTTGTAATGATATTTTTTTTAGTTATGCCAGTAATGATAGGGGGTTTTGGAAATTGGTTAGTTCCATTATATATTGGAGCTCCAGATATGGCTTTCCCTAGGTTAAATAATATTAGTTTCTGATTATTACCTCCTGCGCTTACTTTATTGTTAGGTTCTGCTTTTGTGGAGCAAGGGGCTGGGACAGGTTGAACAGTTTATCCGCCTTTATCTAGTATTCAAGCCCATTCTGGGGGATCTGTGGATATGGTAATATTTAGTCTTCATTTAGCGGGTATATCTTCTATATTGGGGGCGATGAACTTTATAACAACAATTTTTAATATGAGGGCACCAGGGATAACTATGGATAGAATGCCTTTGTTTGTTTGGTCTGTTTTAGTAACTGCCTTTTTGTTATTATTATCATTACCCGTTTTAGCGGGGGCGATTACAATGCTTTTAACTGATCGAAATTTTAATACTACCTTTTTTG   [577]
Pdura                    ATAGGAACAGCATTTAGTATGCTTATAAGATTAGAACTATCTGCCCCAGGGGCTATGTTAGGGGATGATCATTTATATAATGTTATAGTGACTGCTCATGCATTTGTAATGATATTTTTTTTAGTTATGCCAGTAATGATCGGTGGTTTTGGTAATTGATTAGTTCCATTATATATTGGTGCTCCAGATATGGCTTTCCCTAGATTAAATAATATTAGTTTTTGATTATTACCTCCCGCTCTAACTTTATTATTAGGTTCTGCTTTTGTAGAACAAGGGGCTGGGACAGGATGAACAGTCTATCCACCTTTATCTAGTATTCAAACACATTCGGGGGGGTCTGTAGATATGGTAATATTTAGTCTTCATTTAGCAGGGATATCTTCTATATTGGCGGCGATGAACTTTATAACAACTATCTTTAATATGAGGGCACCAGGGGTGACTATGGATAGAATGCCTTTATTTGTTTGATCTATTTTAGTAACTGCCTTTTTATTATTATTATCATTGCCAGTATTAGCGGGGGCCATAACAATGCTCTTAACAGACCGAAACTTTAATACTACATTTTTTG   [577]
Hamphioxa                ATAGGAACAGCATTTAGTATGCTTATTAGATTAGAATTATCTGCTCCAGGGGCTATGTTAGGGGATGATCATTTATATAATGTGATAGTAACAGCTCATGCATTTGTAATGATTTTTTTTTTAGTTATGCCAGTAATGATCGGTGGTTTTGGTAATTGATTAGTTCCATTATATATTGGTGCCCCAGATATGGCATTTCCTAGATTAAATAATATTAGTTTTTGATTATTACCTCCAGCTTTGACTTTATTGTTAGGTTCTGCTTTTGTAGAACAAGGGGCTGGGACAGGGTGAACGGTTTATCCACCCTTATCTAGCATTCAAACCCATTCGGGGGGATCTGTGGATATGGTAATATTTAGTCTTCATTTAGCAGGGATATCTTCTATATTAGGAGCTATGAATTTTATAACAACAATTTTTAATATGAGGGGACCAGGGGTGACTATGGATAGAAAACCTTTATTTGTTTGATCTGTTTTAGTAACTGCTTTTTTATTATTATTATCATTGCCAGTATTGGCGGGGGCGATAACAATGCTTTTAACAGATAGAAATTTTAATACTACATTTTTTG   [577]
Xmuta                    ATTGGTACAGCATTTAGTATGCTTATAAGATTAGAATTATCTGCCCCAGGGGCGATGTTAGGGGATGATCATTTATATAATGTTATAGTGACTGCTCATGCCTTTGTAATGATATTTTTCTTAGTTATGCCAGTAATGATAGGGGGTTTTGGAAATTGATTAGTTCCTTTATATATTGGTGCACCTGACATGGCATTCCCTAGATTAAATAATATTAGTTTTTGATTATTACCTCCTGCCTTAACTTTATTATTAGGTTCTGCTTTTGTAGAACAAGGGGCTGGAACGGGATGGACGGTGTATCCGCCATTATCTAGTATTCAAACACATTCTGGTGGGTCTGTTGATATGGCGATATTTAGTCTTCATTTAGCAGGGATATCTTCTATATTGGGAGCAATGAATTTTATTACAACTATTTTTAATATGAGGGCTCCTGGTATGACTATGGATAGAATTCCATTATTTGTCTGATCTGTTTTAGTAACTGCTTTTTTATTATTATTGTCATTGCCGGTATTAGCGGGGGCAATAACAATGCTTTTAACAGATAGAAATTTTAATACTACTTTTTTTG   [577]
Xmutab                   ATTGGTACAGCATTTAGTATGCTTATAAGATTAGAATTATCTGCCCCAGGGGCGATGTTAGGGGATGATCATTTATATAATGTTATAGTGACTGCTCATGCCTTTGTAATGATATTTTTCTTAGTTATGCCAGTAATGATAGGGGGTTTTGGAAATTGATTAGTTCCTTTATATATTGGTGCACCTGACATGGCATTCCCTAGATTAAATAATATTAGTTTTTGATTATTACCTCCTGCCTTAACTTTATTATTAGGTTCTGCTTTTGTAGAACAAGGGGTTGGAACGGGATGGACGGTGTATCCGCCATTATCTAGTATTCAAACACATTCTGGTGGGTCTGTTGATATGGCGATATTTAGTCTTCATTTAGCAGGGATATCTTCTATATTGGGAGCAATGAATTTTATTACAACTATTTTTAATATGAGGGCTCCTGGTATGACTATGGATAGAATTCCATTATTTGTCTGATCTGTTTTAGTAACTGCTTTTTTATTATTATTGTCATTGCCGGTATTANNNNNNNNNNNNNNNNNNNNNNNNNNNNNNNNNNNNNNNNNNNNNNNNNNNNNNN   [577]
CvaginalisB              ATTGGTAAAGCATTTAGTATGCTTATAAGATTAGAATTATCTGCCCCAGGGGCGATGTTAGGGGATGATCATTTATATAATGTTATAGTGACTGCTCATGCCTTTGTAATGATATTTTTCTTAGTTATGCCAGTAATGATAGGGGGTTTTGGAAATTGATTAGTTCCTTTATATATTGGTGCACCTGACATGGCATTCCCTAGATTAAATAATATTAGTTGTTGATTATTACCTCCTGCCTTAACTTTATTATTAGGTTCTGCTTTTGTAGAACAAGGGGCTGGAACGGGATGGACGGTGTATCCGCCATTATCTAGTATTCAAACACATTCTGGTGGGTCTGTTGATATGGCGATATTTAGTCTTCATTTAGCAGGGATATCTTCTATATTGGGAGCAATGAATTTTATTACAACTATTTTTAATATGAGGGCNNNNNNNNNNNNNNNNNNNNNNNNNNNNNNNNNNNNNNNNNNNNNNNNNNNNNNNNNNNNNNNNNNNNNNNNNNNNNNNNNNNNNNNNNNNNNNNNNNNNNNNNNNNNNNNNNNNNNNNNNNNNNNNNNNNNNNNNNNNNNNN   [577]
XmutaC                   ATTGGTACAGCATTTAGTATGCTTATAAGATTAGAATTATCTGCCCCAGGGGCGATGTTAGGGGATGATCATTTATATAATGTTATAGTGACTGCTCATGCCTTTGTAATGATATTTTTCTTAGTTATGCCAGTAATGATAGGGGGTTTTGGAAATTGATTAGTTCCTTTATATATTGGTGCACCTGACATGGCATTCCCTAGATTAAATAATATTAGTTTTTGATTATTACCTCCTGCCTTAACTTTATTATTAGGTTCTGCTTTTGTAGAACAAGGGGCTGGAACGGGATGGACGGTGTATCCGCCATTATCTAGTATTCAAACACATTCTGGTGGGTCTGTTGATATGGCGATATTTAGTCTTCACTTAGCAGGGATATCTTCTATATTGGGAGCAATGAATTTTATTACAACTATTTTTAATATGAGGGCNNNNNNNNNNNNNNNNNNNNNNNNNNNNNNNNNNNNNNNNNNNNNNNNNNNNNNNNNNNNNNNNNNNNNNNNNNNNNNNNNNNNNNNNNNNNNNNNNNNNNNNNNNNNNNNNNNNNNNNNNNNNNNNNNNNNNNNNNNNNNNN   [577]
Xproxima                 ATTGGTACAGCATTTAGTATGCTTATAAGATTAGAATTATCTGCCCCAGGGGCGATGTTAGGGGATGATCATTTATATAATGTTATAGTGACTGCTCATGCCTTTGTAATGATATTTTTCTTAGTTATGCCAGTAATGATAGGGGGTTTTGGAAATTGATTAGTTCCTTTATATATTGGTGCACCTGACATGGCATTCCCTAGATTAAATAATATTAGTTTTTGATTATTACCTCCTGCCTTAACTTTATTATTAGGTTCTGCTTTTGTAGAACAAGGGGCTGGAACGGGATGGACGGTGTATCCGCCATTATCTAGTATTCAAACACATTCTGGTGGGTCTGTTGATATGGCGATATTTAGTCTTCATTTAGCAGGGATATCTTCTATATTGGGAGCAATGAATTTTATTACAACTATTTTTAATATGAGGGCTCCTGGTATGACTATGGATAGAATTCCATTATTTGTCTGATCTGTTTTAGTAACTGCTTTTTTATTATTATTGTCATTGCCGGTATTAGCGGGGGCAATAACAATGCTTTTAACAGATAGAAATTTTAATACTACTTTTTTTG   [577]
103PetrosiaspHAP         ATAGGAACTGCATTTAGTATGCTTATTAGATTAGAACTATCTGCCCCAGGGGCTATGTTAGGGGATGATCATTTATATAATGTTATAGTGACAGCTCATGCATTTGTAATGATATTTTTTTTAGTTATGCCAGTAATGATCGGTGGTTTTGGTAATTGATTAGTTCCATTATATATTGGTGCTCCAGATATGGCTTTCCCTAGATTAAATAATATTAGTTTTTGATTATTACCTCCCGCTTTAACTTTATTATTAGGTTCTGCTTTTGTAGAACAAGGGGCTGGGACAGGATGAACAGTATACCCACCTTTATCTAGTATTCAAACACATTCGGGGGGGTCTGTAGATATGGTAATATTTAGCCTTCATTTAGCAGGGATATCTTCTATATTGGGGGCGATGAACTTTATAACAACTATCTTTAATATGAGGGCACCAGGGATGACTATGGACAGAAWGCCTTTATTTGTTTGATCTGTTTTAGTAACTGCCTTTTTATTATTATTATCATTGCCAGTATTAGCGGGGGCCATAACAATGCTTTTAACAGACCGAAACTTTAATACTACATTTTTTG   [577]
104Petrosia            ATAGGAACAGCATTTAGTATGCTTATTAGATTAGAATTATCCGCTCCAGGATCTATGTTAGGTGATGATCATTTATATAATGTTATCGTTACTGCTCATGCATTTGTAATGATATTTTTTTTAGTCATGCCAGTAATGATAGGGGGGTTCGGAAATTGATTAGTTCCCTTATATATAGGGGCACCAGACATGGCATTTCCTAGATTAAATAATATTAGTTTTTGATTATTACCTCCTGCTTTAACTTTATTATTAGGTTCTGCTTTTGTAGAGCAAGGGGCTGGTACAGGATGAACCGTATATCCACCTTTAGCAAGTATTCAAGCACATTCAGGTGGTTCTGTGGATATGGTAATATTTAGTCTTCATTTAGCTGGGATATCTTCTATTTTAGGGGCTATGAATTTTATTACAACTATTTTTAATATGAGAACACCAGGTATGACTATGGATAAAATGCCATTATTTGTATGATCTGTTTTAGTAACTGCCTTTTTATTATTATTATCATTACCAGTGTTGGCGGGAGCAATAACAATGCTATTAACAGATAGAAATTTTAATACTACTTTTTTTG   [577]
111Petrosiasp            ATAGGGACAGCATTTAGTATGCTTATAAGACTAGAATTATCAGCTCCTGGGGCAATGTTGGGGGATGATCATTTATATAATGTAATAGTGACAGCCCATGCGTTTGTAATGATATTTTTTTTGGTTATGCCAGTAATGATAGGTGGGTTTGGTAATTGGCTAGTTCCTTTGTATATTGGTGCGCCAGATATGGCATTTCCTCGATTAAATAATATTAGTTTTTGATTATTACCCCCTGCTTTAACTTTATTATTAGGTTCGGCTTTTGTTGAACAAGGGGCGGGAACAGGATGAACAGTATATCCGCCATTATCTAGTATTCAAACACATTCGGGGGGGTCTGTAGATATGGTAATATTTAGTCTTCATTTAGCAGGGATTTCTTCTATATTGGGGGCAATGAATTTTATTACAACTATTTTTAATATGAGGGCTCCGGGTATGACTATGGATAGAATCCCATTATTTGTATGATCTGTATTAGTAACTGCTTTTTTATTATTATTGTCGTTGCCGGTATTAGCGGGAGCAATAACTATGCTTTTAACTGATAGAAATTTTAATACTACATTTTTTA   [577]
117Petrosiasp            ATAGGAACAGCATTTAGTATGCTTATTAGATTAGAACTATCCGCCCCAGGGGCTATGTTAGGGGATGATCATTTATATAATGTTATAGTGACAGCTCATGCATTTGTAATGATATTTTTTTTAGTTATGCCAGTAATGATTGGTGGTTTTGGTAATTGATTAGTTCCATTATATATAGGTGCTCCAGATATGGCGTTCCCTAGATTAAATAATATTAGTTTTTGATTATTACCTCCCGCTCTAACTTTATTATTAGGTTCTGCTTTTGTAGAACAAGGGGCTGGGACAGGATGAACAGTATATCCACCTTTATCTAGTATTCAAACACATTCGGGGGGGTCTGTAGATATGGTAATATTTAGTCTTCATTTAGCAGGGATATCTTCTATATTGGGGGCTATGAACTTTATAACAACTATCTTTAATATGAGGGCACCAGGGATGACTATGGATAGAATCCCTTTATTTGTTTGATCTGTTTTAGTAACTGCCTTTTTATTATTATTATCATTGCCAGTATTAGCGGGGGCCATAACAATGCTTTTAACAGACCGAAACTTTAATACTACATTTTTTG   [577]
129PetrosiaspHAP         ATTGGTACAGCATTTAGTATGCTTATAAGATTAGAATTATCTGCCCCAGGGGCGATGTTAGGGGATGATCATTTATATAATGTTATAGTGACTGCTCATGCCTTTGTAATGATATTTTTCTTAGTTATGCCAGTAATGATAGGGGGTTTTGGAAATTGATTAGTTCCTTTATATATTGGTGCACCTGACATGGCATTCCCTAGATTAAATAATATTAGTTTTTGATTATTACCTCCTGCCTTAACTTTATTATTAGGTTCTGCTTTTGTAGAACAAGGGGCTGGAACGGGATGGACGGTGTATCCGCCATTATCTAGTATTCAAACACATTCTGGTGGGTCTGTTGATATGGCGATATTTAGTCTTCATTTAGCAGGGATATCTTCTATATTGGGAGCAATGAATTTTATTACAACTATTTTTAATATGAGGGCTCCTGGTATGACTATGGATAGAATTCCATTATTTGTCTGATCTGTTTTAGTAACTGCTTTTTTATTATTATTGTCATTGCCGGTATTAGCGGGGGCAATAACAATGCTTTTAACAGATAGAAATTTTAATACTACTTTTTTTG   [577]
85PetrosiidaeHAP         ATTGGTACAGCATTTAGTATGCTTATAAGACTAGAATTATCAGCTCCTGGGGCAATGTTGGGGGATGATCATTTATATAATGTTATAGTGACAGCCCATGCGTTTGTAATGATATTTTTTTTGGTTATGCCAGTAATGATCGGTGGTTTTGGTAATTGGTTAGTTCCTTTGTATATTGGTGCGCCAGATATGGCATTTCCTCGATTAAATAATATTAGTTTTTGATTATTACCACCTGCTCTAACTTTACTACTAGGTTCTGCTTTTGTTGAACAAGGAGCTGGAACAGGATGAACAGTATACCCACCATTATCTAGTATCCAAACACATTCGGGGGGATCAGTTGATATGGTAATCTTTAGTCTTCATTTAGCCGGGATTTCTTCTATATTGGGGGCAATGAATTTTATAACAACTATTTTTAATATGAGGGCTCCGGGGATGACTATGGATAGAATCCCATTATTTGTATGATCAGTATTAGTAACTGCTTTTTTACTATTGTTGTCGTTACCGGTATTAGCGGGAGCAATAACAATGCTTTTAACTGATAGAAATTTTAATACTACATTTTTTG   [577]
11Xberquista             ATTGGTACAGCATTTAGTATGCTTATAAGATTAGAATTATCTGCCCCAGGGGCGATGTTAGGGGATGATCATTTATATAATGTTATAGTGACTGCTCATGCCTTTGTAATGATATTTTTCTTAGTTATGCCAGTAATGATAGGGGGTTTTGGAAATTGATTAGTTCCTTTATATATTGGTGCACCTGACATGGCATTCCCTAGATTAAATAATATTAGTTTTTGATTATTACCTCCTGCCTTAACTTTATTATTAGGTTCTGCTTTTGTAGAACAAGGGGCTGGAACGGGATGGACGGTGTATCCGCCATTATCTAGTATTCAAACACATTCTGGTGGGTCTGTTGATATGGCGATATTTAGTCTTCATTTAGCAGGGATATCTTCTATATTGGGAGCAATGAATTTTATTACAACTATTTTTAATATGAGGGCTCCTGGTATGACTATGGATAGAATTCCATTATTTGTTTGATCTGTTTTAGTAACTGCTTTTTTATTATTATTGTCATTGCCGGTATTAGCGGGGGCAATAACAATGCTTTTAACAGATAGAAATTTTAATACTACTTTTTTTG   [577]
130XestobergHAP          ATTGGTACAGCATTTAGTATGCTTATAAGATTAGAATTATCTGCCCCAGGGGCGATGTTAGGGGATGATCATTTATATAATGTTATAGTGACTGCTCATGCCTTTGTAATGATATTTTTCTTAGTTATGCCAGTAATGATAGGGGGTTTTGGAAATTGATTAGTTCCTTTATATATTGGTGCACCTGACATGGCATTCCCTAGATTAAATAATATTAGTTTTTGATTATTACCTCCTGCCTTAACTTTATTATTAGGTTCTGCTTTTGTAGAACAAGGGGCTGGAACGGGATGGACGGTGTATCCGCCATTATCTAGTATTCAAACACATTCTGGTGGGTCTGTTGATATGGCGATATTTAGTCTTCATTTAGCAGGGATATCTTCTATATTGGGAGCAATGAATTTTATTACAACTATTTTTAATATGAGGGCTCCTGGTATGACTATGGATAGAATTCCATTATTTGTCTGATCTGTTTTAGTAACTGCTTTTTTATTATTATTGTCATTGCCGGTATTAGCGGGGGCAATAACAATGCTTTTAACAGATAGAAATTTTAATACTACTTTTTTTG   [577]
110StrongylphoraspHAP    ATAGGAACAGCATTTAGTATGCTTATTAGATTAGAACTATCTGCCCCAGGGGCGATGTTAGGGGATGATCATTTATATAATGTTATAGTGACAGCTCACGCATTTGTAATGATATTTTTTTTAGTTATGCCAGTAATGATTGGCGGTTTTGGTAATTGATTAGTTCCATTATATATTGGTGCCCCAGATATGGCTTTCCCTAGATTAAATAATATTAGTTTTTGATTATTACCTCCAGCTCTAACTTTATTATTAGGTTCTGCTTTTGTAGAACAAGGGGCCGGAACAGGGTGAACGGTATACCCACCTTTATCTAGCATTCAAACACATTCGGGGGGGTCTGTAGATATGGTAATATTTAGTCTTCATTTAGCAGGGATATCTTCTATATTAGGGGCTATGAACTTTATAACAACTATCTTTAATATGAGGGCACCAGGGATGACTATGGATAGAATGCCTTTATTTGTTTGATCTGTTTTAGTAACTGCCTTTTTATTATTATTATCATTGCCAGTATTAGCGGGTGCCATAACAATGCTTTTAACCGACCGAAACTTTAATACTACATTTTTTG   [577]
121Sseriatta             ATAGGAACAGCATTTAGTATGCTTATTAGATTAGAACTATCTGCCCCAGGGGCTATGTTAGGGGATGATCATTTATATAATGTTATAGTGACAGCTCACGCATTTGTAATGATATTTTTTTTAGTTATGCCAGTAATGATCGGCGGTTTTGGTAATTGATTAGTTCCATTATATATTGGTGCCCCAGATATGGCTTTCCCTAGATTAAATAATATTAGTTTTTGATTATTACCTCCAGCTCTAACTTTATTATTAGGTTCTGCTTTTGTAGAACAAGGGGCCGGAACAGGGTGAACGGTCTACCCMCCTTTATCTAGCATTCAAACACATTCMGGGGGGTCTGTCGATATGGTAATATTTAGTCTTCATTTAGCAGGGATATCTTCTATATTAGGGGSTATGAACTTTATAACAACTATCTTTAATATGAGGGCACCAGGTATGACTATGGATAGAATGCCTTTATTTGTATGATCTGTTTTAGKAACTGCCTTTTTATTATTATTATCATTGCCAGTATTAGCGGGTGCTATAACCATGCTTTTAACTGACCGAAACTTTAATACTACATTTTTTG   [577]
87StrongylspHAP          ATAGGAACTGCATTTAGTATGCTTATTAGATTAGAACTATCTGCCCCAGGGGCTATGTTAGGGGATGATCATTTATATAATGTTATAGTGACAGCTCATGCATTTGTAATGATATTTTTTTTAGTTATGCCAGTAATGATCGGTGGTTTTGGTAATTGATTAGTTCCATTATATATTGGTGCTCCAGATATGGCTTTCCCAAGATTAAATAATATTAGTTTTTGATTATTACCTCCCGCTTTAACTTTATTATTAGGCTCTGCTTTTGTTGAACAAGGGGCTGGGACAGGATGAACAGTATACCCACCTTTATCTAGTATTCAAACACATTCGGGGGGGTCTGTAGATATGGTAATATTTAGTCTTCATTTAGCAGGGATATCTTCTATATTGGGGGCGATGAACTTTATAACAACTATCTTTAATATGAGGGCACCAGGGATGACTATGGACAGAATGCCTTTATTTGTTTGATCTGTTTTAGTAACTGCTTTTTTATTATTATTATCATTACCAGTATTAGCGGGGGCCATAACAATGCTCTTAACAGACCGAAATTTTAATACTACGTTTTTTG   [577]
109OceanpiaspHAP         ATAGGGACAGCATTTAGTATGCTTATAAGACTAGAATTATCAGCTCCTGGGGCAATGTTGGGGGATGATCATTTATATAATGTTATAGTGACAGCCCMTGCGTTTGTAATGATATTTTTTTTGGTTATGCCAGTAATGATAGGTGGGTTTGGTAATTGGCTAGTTCCTTTGTATATTGGGGCGCCAGATATGGCATTTCCTCGATTAAATAATATTAGTTTTTGATTATTACCTCCTGCTTTAACTTTATTATTAGGTTCGGCTTTTGTTGAACAAGGGGCGGGAACAGGATGAACAGTATATCCGCCATTATCTAGTATTCAAACACATTCGGGGGGGTCTGTTGATATGGTAATATTTAGTCTTCATTTAGCAGGGATTTCTTCTATATTGGGGGCAATGAATTTTATTACTACTATTTTTAATATGAGGGCTCCGGGTATGACTATGGATAGAATCCCATTATTTGTATGATCTGTATTGGTAACYGCTTTTTTATTATTATTGTCGTTGCCGGYATTAGCGGGAGCAATAACTATGCTTTTAACTGATAGAAATTTTAATACTACATTTTTTG   [577]
30Oceanapiasp           ATTGGAACAGCATTTAGTATGCTTATAAGACTAGAATTATCAGCTCCTGGGGCAATGTTGGGGGATGATCATTTATATAATGTTATAGTGACAGCCCATGCGTTTGTAATGATATTTTTTTTAGTAATGCCAGTAATGATCGGTGGTTTTGGTAATTGGCTAGTTCCTTTGTACATTGGTGCACCAGATATGGCATTTCCTCGATTAAATAATATTAGTTTTTGATTATTACCACCTGCTCTAACTTTATTATTAGGTTCTGCTTTTGTTGAACAAGGAGCTGGAACAGGATGAACGGTATACCCGCCATTATCTAGTATCCAAACACATTCGGGGGGATCAGTTGATATGGTAATATTTAGTTTACATTTAGCTGGTATTTCTTCTATATTGGGGGCAATGAATTTTATTACAACTATTTTTAATATGAGGGCTCCGGGAATGACTATGGATAGAATCCCATTATTCGTATGATCTGTATTAGTAACTGCTTTTTTATTATTGTTGTCGTTACCGGTATTAGCGGGAGCAATAACAATGCTTTTAACCGATAGAAATTTTAATACTACATTTTTTG   [577]
126CallyspongiaspHAP     ATAGGAACAGCATTTAGTATGCTTATTAGATTAGAATTATCTGCCCCAGGGTCAATGTTGGGGGATGATCAATTATATAATGTTATAGTAACAGCTCATGCATTTGTAATGATATTTTTTTTAGTTATGCCAGTAATGATTGGGGGGTTTGGAAATTGGTTAGTTCCATTATATATTGGCGCTCCTGATATGGCTTTTCCTAGATTAAATAATATTAGTTTCTGATTGTTACCTCCAGCGCTTACTTTATTGTTAGGTTCTGCCTTTGTGGAACAAGGGGCTGGTACAGGTTGAACGGTTTATCCGCCTCTATCTAGTATTCAAGCTCATTCTGGGGGTTCCGTGGATATGGTGATATTTAGTCTTCATTTAGCAGGGATATCTTCTATATTGGGTGCTATGAACTTTATAACAACAATTTTTAATATGAGGGCACCGGGGATAACTATGGACCGAATGCCTTTATTTGTTTGATCTGTTTTAGTGACTGCTTTTTTGTTATTATTATCATTGCCCGTATTAGCGGGGGCAATTACAATGCTTTTAACGGATCGTAATTTTAATACTACTTTTTTTG   [577]
93CfallaxHAP             ATAGGAACAGCGTTTAGTATGCTGATTAGATTGGAACTATCGGCTCCGGGGTCTATGTTAGGGGATGATCATTTATATAATGTTATAGTGACAGCTCATGCATTTGTAATGATATTTTTTTTAGTTATGCCAGTAATGATAGGGGGGTTCGGTAATTGGTTAGTTCCATTATATATTGGGGCTCCTGATATGGCTTTTCCTAGATTAAACAATATTAGTTTCTGGTTGTTACCTCCGGCGCTTACTTTATTATTAGGTTCTGCTTTTGTGGAACAAGGGGCCGGTACGGGTTGAACAGTGTATCCTCCTTTATCTAGTATTCAAACTCATTCTGGGGGGTCTGTGGATATGGTTATATTTAGTCTTCATTTAGCAGGGATATCTTCAATATTGGGTGCTATGAATTTTATAACTACAATATTTAATATGAGGGCACCAGGGATAACTATGGATAGAATGCCTTTATTTGTTTGATCTGTTTTAGTAACTGCTTTTTTATTATTATTATCCTTGCCAGTATTAGCCGGTGCAATAACAATGCTTTTAACTGACCGAAATTTTAATACTACTTTTTTTG   [577]
3Cfallax                 ATAGGAACAGCGTTTAGTATGCTGATTAGATTGGAACTATCGGCTCCGGGGTCTATGTTAGGGGATGATCATTTATATAATGTTATAGTGACAGCTCATGCATTTGTAATGATATTTTTTTTAGTTATGCCAGTAATGATAGGGGGGTTCGGTAATTGGTTAGTTCCATTATATATTGGGGCTCCTGATATGGCTTTTCCTAGATTAAACAATATTAGTTTCTGGTTGTTACCTCCGGCGCTTACTTTATTATTAGGTTCTGCTTTTGTGGAACAAGGGGCCGGTACGGGTTGAACAGTGTATCCTCCTTTATCTAGTATTCAAACTCATTCTGGGGGGTCTGTGGATATGGATATATTTAGTCTTCATTTAGCAGGGATATCTTCAATATTGGGTGCTATGAATTTTATAACTACAATATTTAATATGAGGGCMCCMGGGATAACTATGGATAGAATGCCTTTATTTGTTTGATCTGTTTTAGTAACTGCTTTTTTATTATTATTATCCTTGCCAGTATTAGCCGGTGCAATAACAATGCTTTTAACTGACCGAAATTTTAATACTACTTTTTTTG   [577]
34Callysp                ATAGGAACAGCATTTAGTATGCTTATTAGATTAGAACTATCTGCTCCGGGGTCTATGTTAGGGGATGATCATTTATATAATGTTATAGTAACAGCTCATGCATTTGTAATGATATTTTTTTTAGTTATGCCAGTAATGATAGGAGGGTTTGGAAATTGGTTAGTTCCATTATATATTGGTGCTCCCGATATGGCCTTCCCTAGATTAAATAATATTAGTTTCTGATTGTTACCTCCAGCGCTTACTTTATTGTTAGGTTCTGCTTTTGTGGAACAAGGGGCTGGTACAGGTTGAACGGTTTATCCGCCTTTATCTAGTATTCAAACCCATTCCGGGGGATCTGTGGACATGGTGATATTTAGTCTTCATTTAGCAGGGATATCTTCTATATTGGGGGCTATGAACTTTATAACAACAATTTTTAATATGAGGGCACCGGGGATAACTATGGATAGAATGCCTTTATTTGTTTGATCTGTTTTAGTGACTGCCTTTTTATTATTATTATCATTACCCGTTTTAGCGGGGGCTATAACAATGCTTTTAACTGATCGAAATTTTAACACTACGTTTTTTG   [577]
39Callyspongiasp         ATAGGAACAGCGTTTAGTATGCTGATTAGATTGGAACTATCGGCTCCGGGGTCTATGTTAGGGGATGATCATTTATATAATGTTATAGTGACAGCTCATGCATTTGTAATGATATTTTTTTTAGTTAYGCCAGTAATGATCGGGGGGTTTGGTAATTGGTTAGTTCCATTATATATTGGGGCTCCTGATATGGCTTTCCCTAGATTAAACAATATTAGTTTCTGGTTGTTACCTCCGGCGCTTACTTTATTGTTAGGTTCTGCTTTTGTGGAACAAGGGGCCGGTACGGGTTGAACAGTGTATCCTCCTTTATCTAGTATTCAAACTCATTCTGGGGGGTCTGTGGATATGGTTATATTTAGTCTTCATTTAGCAGGAATATCTTCAATATTGGGTGCTATGAATTTTATAACTACAATATTTAATATGAGGGCACCAGGGATAACTCTGGATAGAATGCCTTTATTTGTTTGATCTGTTTTAGTAACTGCTTTTTTATTATTATTATCCTTGCCAGTATTAGCCGGTGCAATAACAATGCTTTTAACTGACCGGAATTTTAATACTACTTTTTTTG   [577]
133CramosaHAP            ATAGGAACAGCGTTTAGTATGCTGATTAGATTGGAACTATCGGCTCCGGGGTCTATGTTAGGGGATGATCATTTATATAATGTTATAGTGACAGCTCATGCATTTGTAATGATATTTTTTTTAGTTATGCCAGTAATGATAGGGGGGTTTGGTAATTGGTTAGTTCCATTATATATTGGGGCTCCGGATATGGCTTTCCCTAGATTAAACAATATTAGTTTCTGGTTGTTACCTCCGGCGCTTACTTTATTGTTAGGTTCTGCTTTTGTGGAACAAGGGGCCGGTACGGGTTGAACAGTGTATCCCCCTTTATCTAGTATTCAAACTCATTCTGGGGGGTCTGTGGATATGGTTATATTTAGTCTTCATTTAGCAGGAATATCTTCAATATTGGGTGCTATGAATTTTATAACTACAATATTTAATATGAGGGCACCAGGGATAACTATGGATAGAATGCCTTTATTTGTTTGATCTGTTTTAGTAACTGCTTTTTTATTATTATTATCCTTGCCAGTATTAGCCGGTGCAATAACAATGCTTTTAACTGACCGAAATTTTAATACTACTTTTTTTG   [577]
56HrudisHAP              ATTGGGACAGCATTTAGTATGCTGATCAGGCTAGAATTGTCAGCCCCTGGGGCAATGTTGGGGGATGATCATTTATATAATGTTATAGTGACAGCCCATGCGTTTGTTATGATATTTTTTTTGGTCATGCCAGTAATGATAGGTGGTTTTGGTAATTGGTTGGTTCCTTTGTATATCGGGGCGCCAGATATGGCATTTCCTCGATTAAATAATATTAGTTTTTGATTATTGCCACCTGCTTTAACATTACTATTAGGTTCTGCTTTTGTCGAACAAGGAGCTGGAACMGGATGAACAGTATATCCGCCATTATCGAGTATACAAGCCCATTCGGGGGGGTCGGTGGATATGACTATATTTAGTCTTCATTTAGCCGGGGTTTCTTCTATATTGGGGGCAATGAATTTTATTACAACTATTTTTAATATGAGGGCTCCGGGGATGACTATGGATAGAATTCCATTATTTGTATGATCTGTATTAGTAACTGCTTTTTTATTATTGTTGTCGTTACCGGTATTAGCGGGAGCCATTACAATGCTTTTAACTGATAGAAATTTTAATACTACATTCTTTG   [577]
229Hsimulans             ATAGGGACGGCATTTAGTATGTTAATCAGATTGGAATTATCAGCGCCAGGGCCAATGTTGGGGAACGACCAATTATATAATGTGATTGTGACGGCACATGCATTTGTGATGATATTTTTTATGGTGATGCCGGTAATGATAGGGGGATTTGGGAATTGAATGGTGCCGCTGTATATAGGGGCACCGGACATGGCGTTTCCACGACTAAATAACATAAGTTTCTGGTTATTGCCGCCCGCCTTAGCCTTATTATTAGGTTCGGCCTTTGTAGAACAAGGGGCGGGAACAGGGTGAACAGTATATCCACCGCTGTCAAGCATACAATCCCATTCGGGGGGGTCAGTAGACTTGGTGATATTCAGCTTACATTTAGCGGGGATATCGTCGATATTGGGTGCAATGAATTTTATTACAACAATATTCAACATGCGAGCCCCGGGTATGACTTTAGACCGGATGCCATTATTTGTGTGATCAGTGTTAGTAACGGCCTTTCTATTATTATTGTCATTACCAGTGTTAGCCGGGGCGATAACAATGTTATTGACAGATAGAAATTTCAATACGACATTTTTTG   [577]
MIIG0002Hsimulans        ATAGGGACGGCATTTAGTATGTTAATCAGATTGGAATTATCAGCGCCAGGGCCAATGTTGGGGAACGACCAATTATATAATGTGATTGTGACGGCACATGCATTTGTGATGATATTTTTTATGGTGATGCCGGTAATGATAGGGGGATTTGGGAATTGAATGGTGCCGCTGTATATAGGGGCACCGGACATGGCGTTTCCACGACTAAATAACATAAGTTTCTGGTTATTGCCGCCCGCCTTAGCCTTATTATTAGGTTCGGCCTTTGTAGAACAAGGGGCGGGAACAGGGTGAACAGTATATCCACCGCTGTCAAGCATACAATCCCATTCGGGGGGGTCAGTAGACTTGGTGATATTCAGCTTACATTTAGCGGGGATATCGTCGATATTGGGTGCAATGAATTTTATTACAACAATATTCAACATGCGAGCCCCGGGTATGACTTTAGACCGGATGCCATTATTTGTGTGATCAGTGTTAGTAACGGCCTTTCTATTATTATTGTCATTACCAGTGTTAGCCGGGGCGATAACAATGTTATTGACAGATAGAAATTTCAATACGACATTTTTTG   [577]
CW81Hsimulans            ATAGGGACGGCATTTAGTATGTTAATCAGATTGGAATTATCAGCGCCAGGGCCAATGTTGGGGAACGACCAATTATATAATGTGATTGTGACGGCACATGCATTTGTGATGATATTTTTTATGGTGATGCCGGTAATGATAGGGGGATTTGGGAATTGAATGGTGCCGCTGTATATAGGGGCACCGGACATGGCGTTTCCMCGACTAAATAACATAAGTTTCTGGTTATTGCCGCCCGCCTTAGCCTTATTATTAGGTTCGGCCTTTGTAGAACAAGGGGCGGGAACAGGGTGAACAGTATATCCMCCGCTGTCAAGCATACAATCCCATTCGGGGGGGTCAGTAGACTTGGTGATATTCAGCTTACATTTAGCGGGGATATYGTCGATATTGGGTGCAATGAATTTTATTACAACAATATTCAACATGCGAGCCCCGGGTATGACTTTAGACCGGAWGCCATTATTTGTGTGATCAGTGTTAGTAACGGCCTTTYTATTATTATTGTCATTACCAGTGTTAGCCGGGGCGATAACAAWGTTATTGACAGATAGAAATTTCAATACGACATTTTTTG   [577]
223Hurceolus             ATAGGAACAGCATTTASTATGCTTATTAGATTAGAATTATCTGCTCCGGGGTCTATGTTAGGGGATGATCATTTATACAATGTGATAGTAACAGCTCATGCATTTGTAATGATATTTTTCTTARTTATGCCAGTAATGATTGGTGGTTTTGGTAATTGGTTAGTTCCATTATATATTGGGGCCCCAGATATGGCTTTTCCTAGATTAAATAATATTAGTTTCTGGTTGTTACCTCCAGCGCTTACTTTATTGTTAGGTTCTGCTTTTGTGGAACAAGGGGCTGGAACTGGTTGAACGGTTTATCCACCTTTGTCTAGTATTCAAACTCATTCTGGGGGATCTGTGGACATGGTGATATTTAGTCTTCATTTAGCAGGAATATCTTCTATATTGGGTGCTATGAACTTTATAACAACAATCTTTAATATGAGGGCACCGGGGATAACTATGGATAGAATGCCTTTATTTGTTTGATCTGTTTTAGTGACTGCTTTTTTATTATTGTTATCATTGCCAGTATTAGCCGGTGCTATAACAATGCTTTTAACCGATCGANNNNNNNNNNNNNNNNNNNNNN   [577]
102HalchoclonaHAP        ATAGGAACAGCATTTAGTATGCTTATTAGGTTAGAACTATCTGCCCCAGGGTCTATGTTAGGGGATGATCATTTATATAATGTTATAGTAACAGCTCATGCATTTGTAATGATATTTTTTTTAGTTATGCCAGTAATGATCGGGGGTTTTGGTAATTGGTTAGTACCCTTATATATTGGGGCCCCGGATATGGCTTTTCCTAGATTAAATAATATTAGTTTTTGGTTATTACCCCCGGCGCTTACTTTATTATTAGGTTCAGCTTTTGTAGAACAAGGGGCCGGGACAGGTTGGACGGTTTACCCGCCTTTATCTAGTATTCAAACACATTCTGGGGGGTCTGTGGATATGGTAATATTTAGTTTACATTTAGCTGGAATATCTTCTATATTAGGGGCTATGAACTTTATAACAACAATCTTTAATATGAGGGCTCCGGGAGTAACTATGGATAGAATGCCTTTATTTGTTTGATCTGTTCTAGTTACTGCTTTTTTATTATTATTATCATTACCAGTATTAGCTGGGGCCATAACAATGCTTTTAACCGATCGGAACTTTAATACTACTTTTTTTG   [577]
8Hcinerea                ATAGGAACAGCGTTTAGTATGCTTATTAGATTGGAACTATCTGCTCCGGGGGCTATGTTGGGGGATGATCATTTATATAATGTTATAGTAACAGCTCATGCATTTGTAATGATATTTTTTTTAGTTATGCCAGTAATGATAGGGGGTTTTGGTAATTGGTTAGTTCCATTATATATTGGTGCTCCTGATATGGCTTTCCCTAGATTAAACAATATTAGTTTTTGGTTGTTACCCCCGGCGCTTACTTTATTGTTAGGTTCTGCTTTTGTGGAACAAGGTGCTGGGACAGGTTGAACAGTGTATCCGCCTTTATCTAGTATTCAAACTCATTCTGGGGGATCTGTGGATATGGTGATATTTAGTCTTCATTTAGCAGGGATATCCTCAATATTGGGGGCTATGAATTTTATAACTACAATATTTAATATGAGGGCACCGGGGATAACTATGGATAGAATGCCTTTATTCGTTTGATCCGTTTTAGTGACTGCCTTTTTATTATTATTATCTTTGCCAGTATTAGCTGGTGCGATAACAATGCTTTTAACCGACCGAAATTTTAATACTACTTTTTTTG   [577]
59Htoxius                ATAGGGACAGCGTTTAGTATGCTGATTAGATTGGAACTATCGGCTCCGGGGTCTATGTTAGGGGATGATCATTTATATAATGTTATAGTAACAGCTCATGCATTTGTAATGATATTTTTTTTAGTTATGCCAGTAATGATAGGGGGGTTCGGTAATTGGTTAGTTCCATTATATATTGGGGCTCCTGATATGGCTTTCCCTAGATTAAACAATATTAGTTTCTGGTTGTTACCTCCGGCGCTTACTTTATTGTTAGGTTCTGCTTTTGTGGAACAAGGGGCCGGTACGGGGTGAACAGTGTATCCTCCTTTATCTAGTATTGAAACTCATTCTGGGGGGTCTGTGGATATGGTTATATTTAGTCTTCATTTAGCAGGAATATCTTCAATATTGGGTGCTATGAATTTTATAACTACAATATTTAATATGAGGGCACCAGGGATAACTATGGATAGAATGCCTTTATTTGTTTGATCTGTTTTAGTAACTGCTTTTTTATTATTATTATCCTTGCCAGTATTAGCCGGTGCAATAACAATGCTTTTAACTGACCGAAATTTTAATACTACTTTTTTTG   [577]
223Hxena                 ATAGGAACAGCATTTAGTATGCTTATTAGATTAGAACTATCTGCTCCGGGGTCTATGTTAGGGGATGATCATTTATATAATGTTATAGTAACAGCTCACGCATTTGTAATGATATTTTTTTTAGTTATGCCAGTAATGATAGGGGGTTTTGGTAATTGGTTAGTTCCATTATATATTGGTGCTCCTGATATGGCTTTTCCTAGATTAAATAATATTAGTTTTTGGTTGTTACCTCCAGCGCTTATTTTATTGTTAGGTTCTGCTTTTGTGGAACAAGGAGCTGGTACAGGTTGAACGGTTTATCCGCCTTTATCTAGTATTCAAATCCATTCTGGGGGATCTGTGGATATGGCGATATTTAGTCTTCATTTAGCGGGAATATCTTCTATATTGGGTGCTATGAACTTCATAACAACAATTTTTAATATGAGGGCACCGGGGATAACTATGGATAGAATGCCTTTATTTGTTTGATCTGTTTTAGTGACTGCTTTTTTATTATTATTATCATTACCAGTATTAGCTGGTAGTATAACAATGCTTTTAACCGATCGAAACTTTAATACTACTTTTTTTG   [577]
MIIG113Haliclona         ATAGGAACAGCTTTTASTATGCTTATTAGGTTAGAATTATCGGCTCCGGGGTCTATGTTAGGGGATGATCATTTATATAATGTTATAGTAACAGCTCACGCATTTGTAATGATATTTTTTTTAGTTATGCCAGTAATGATAGGGGGTTTTGGTAATTGGTTAGTTCCACTATATATTGGTGCTCCAGATATGGCTTTTCCTAGATTAAATAATATTAGTTTTTGGTTGTTACCCCCAGCGCTTACTTTATTATTAGGTTCGGCTTTTGTGGAACAAGGGGCTGGAACAGGTTGAACGGTTTATCCTCCTTTATCTAGTATTCAAACCCATTCTGGGGGATCTGTGGATATGGTGATATTTAGTCTTCATTTAGCAGGAATATCTTCTATATTGGGTGCTATGAATTTTATAACAACAATATTTAATATGAGGGCACCGGGRATAACTATGGATAGAATGCCTTTATTTGTTTGATCTGTTTTAGTAACTGCTTTTTTATTATTATTATCGTTGCCAGTATTAGCCGGTGCTATAACAATGCTTTTAACCGATCGAAATTTTAATACTACTTTTTTTG   [577]
MIIG210Haliclona         ATAGGGACAGCATTTAGTATGCTTATTAGATTAGAACTATCTGCTCCGGGGTCTATGTTAGGGGATGATCATTTATATAATGTGATAGTAACAGCTCATGCATTTGTAATGATATTTTTTTTAGTTATGCCAGTAATGATAGGGGGTTTTGGTAATTGGTTAGTTCCACTATATATTGGTGCTCCTGATATGGCTTTTCCTAGATTAAATAATATTAGTTTTTGGTTGTTACCTCCAGCGCTTACTCTATTGTTAGGTTCTGCTTTTGTGGAACAAGGGGCTGGGACAGGTTGAACGGTTTATCCGCCTTTATCTAGTATTCAAACTCATTCTGGGGGATCTGTGGACATGGTGATATTTAGTCTTCATTTAGCAGGAATATCTTCTATATTGGGTGCTATGAACTTTATAACYACAATYTTTAATATGAGGGCACCGGGGATAACTATGGATAGAATGCCTTTATTTGTTTGATCTGTTTTAGTGACTGCCTTTTTATTATTGTTATCATTGCCAGTATTAGCCGGTGCTATAACAATGCTTTTAACCGATCGAAACTTTAATACTACTTTTTTTG   [577]
MIIG194Hfistulosa        ATTGGGACAGCGTTTAGCATGTTGATCCGACTAGAATTATCTGCTCCGGGGGCTATGTTGGGGGATGATCATTTATATAATGTCATAGTGACAGCTCATGCGTTTGTCATGATATTTTTTTTAGTAATGCCAGTTATGATTGGGGGTTTTGGTAATTGGTTGGTTCCTTTGTATATTGGTGCACCAGATATGGCATTTCCTCGTTTGAATAATATTAGTTTTTGATTACTACCTCCGGCTTTAACTTTATTATTGGGCTCTGCCTTTGTTGAACAAGGGGCGGGTACCGGGTGAACAGTCTATCCGCCATTATCTAGTATCCAAGCCCACTCCGGGGGGTCTGTAGATATGGTAATATTTAGTCTTCATTTGGCCGGGATTTCTTCTATATTGGGGGCAATGAATTTTATTACGACTATTTTTAATATGAGGGCACCGGGGATGACTATGGATAGAATTCCTTTATTTGTATGATCTGTATTAGTAACTGCTTTTTTATTATTATTGTCGTTGCCGGTATTGGCGGGGGCAATTACGATGCTTTTAACCGATAGGAATTTTAACACTACATTTTTTG   [577]
Acompressa               GTGGGAACAGCCTTTAGTATGTTAATTAGACTGGAGTTGTCTGCACCCGGCTCAATGTTGGGGGACGACCATTTATATAATGTTATAGTAACAGCACATGCTTTTGTTATGATATTTTTTTTAGTAATGCCAGTTATGATAGGGGGTTTTGGTAATTGATTAGTCCCATTATATATCGGGGCGCCCGATATGGCTTTCCCTCGATTAAATAATATTAGTTTTTGATTATTACCCCCCGCATTAATTTTATTATTAGGGTCTGCTTTTATAGAGCAAGGGGCCGGAACTGGTTGAACGGTTTATCCGCCATTATCGAGCATACAAACACACTCCGGGGGTTCAGTAGACATGGCAATATTTAGCCTCCATTTAGCCGGAATTTCCTCCATATTAAGTTCCATAAATTTTATAACCACAATTTTAAACATGAGAGCACCAGGAATGACCATGGATAGATTACCGTTATTTGTTTGATCCATTTTATTAACAACAATATTATTAGTATTAGCTTTACCTGTTTTAGCCGGAGCAATTACTATGCTTTTAACCGATAGAAATTTTAACACAACATTTTTTG   [577]
Carmigera                ATAGGGACGGCATTTAGTATGTTAATCAGATTGGAATTATCCGCGCCAGGGCCAATGCTGGGTAACGACCAATTATATAATGTGATTGTGACGGCACATGCATTTGTGATGATATTTTTTATGGTGATGCCGGTAATGATAGGGGGATTTGGGAATTGAATGGTACCGCTGTATATAGGGGCACCGGACATGGCGTTTCCCCGATTAAATAACATAAGTTTCTGGTTATTGCCGCCCGCCTTGGCCCTATTATTAGGTTCGGCCTTTGTAGAACAGGGGGCGGGAACAGGGTGAACAGTATATCCACCGCTGTCAAGCATACAATCCCATTCGGGGGGGTCAGTAGACTTGGTGATATTCAGCTTACATTTAGCGGGGATATCGTCGATATTGGGTGCAATGAATTTTATTACAACAATATTCAACATGCGATCCCCGGGTATGACTTTAGACCGGATGCCATTATTTGTGTGATCCGTGTTAGTAACGGCCTTTTTATTATTATTGTCATTACCAGTGTTAGCCGGGGCGATAACAATGTTATTGACAGATAGAAATTTCAATACGACATTTTTTG   [577]
Hcoerulea                ATAGGGACGGCATTTAGTATGCTAATAAGGTTGGAATTGTCTGCGCCAGGGCCAATGTTGGGGAATGACCAATTATATAATGTGATAGTGACAGCACATGCATTTGTGATGATATTTTTTATGGTGATGCCGGTAATGATCGGTGGGTTTGGGAATTGATTGGTGCCGTTGTATATAGGGGCACCGGACATGGCGTTTCCACGACTAAATAACATAAGTTTCTGGTTATTGCCGCCCGCCTTAGCCTTACTACTAGGTTCGGCTTTTGTAGAACAAGGGGCGGGGACGGGGTGAACAGTATATCCGCCACTGGCAAGCATACAAGCGCATTCGGGGGGGTCAGTAGATATGGTGATATTTAGCTTACATTTAGCGGGGATATCGTCGATATTGGGTGCAATGAATTTTATTACAACAATATACAACATACGAGTCCTGGGTATGACATGAGACCGTGTGCCATTATTTGTGTGATCCGTGATAGTAACGGCTTTTCTATTATTATTGTCATTACCGGTGTTAGCCGGTGCGATAACAATGTTATTGACAGATAGGAATTTCAATACCACCTTTTTTG   [577]
Ndigitalis               GTTGGAACTTCTTTTAGTTTATTAATCCGATTAGAATTGGCTCGTCCGGGGCCAATGTTGGGAAACGATCAGTTGTATAATAGTATTGTGACAGCCCATGCATTTGTAATGATTTTTTTTATGGTAATGCCAGTGATGATAGGAGGTTTTGGTAATTGATTTGTACCTTTGTTTGTAGGGGCACCAGATATGGCATTTCCTAGGTTGAATAATATTAGTTTTTGGTTGTTGCCGCCAGCTTTATTATTATTATTGAGTTCTGCATTTGTAGAACAAGGAGCTGGGACAGGGTGAACAGTGTACCCACCTTTGTCTGGGGTACAAGCACACTCAGGAGGGTCTGTGGATATGGTGATATTTAGTTTGCATTTAGCAGGGATATCATCAATATTGGGTGCAATGAATTTTATAACTACTATTTTAAATATGAGGGCAGGTGGAATGACCATGGGACGATTACCTTTGTTTGTGTGGTCGGTATTTGTAACTGCATTTTTGTTATTGTTGTCTTTACCTGTATTAGCGGGGGCCATAACTATGTTATTGACCGATAGGAATTTTAATACAACATTTTTTG   [577]
28Hvanderlandi           ATAGGAACTGCCTTTAGTATGTTAATTAGATTGGAACTATCCGCTCCAGGGTCTATGTTAGGAGATGATCATTTATATAATGTTATAGTAACAGCCCATGCATTTGTAATGATATTTTTTTTAGTTATGCCAGTAATGATAGGGGGTTTTGGTAATTGGCTAGTACCATTATACATTGGTGCCCCGGATATGGCATTTCCTAGATTAAATAATATTAGTTTTTGGTTATTACCTCCAGCTCTTACTTTATTGTTAGGTTCTGCTTTTGTAGAACAGGGAGCAGGGACGGGTTGAACGGTTTATCCGCCTTTATCTAGTATTCAAACCCATTCTGGGGGATCTGTGGACATGGTAATATTTAGTCTTCATTTAGCGGGGATATCTTCTATATTGGGAGCTATGAACTTTATAACAACAATCTTTAATATGAGAGCGCCGGGGGTAACTATGGATAGAATGCCTTTATTTGTGTGATCTGTTCTAGTAACGGCTTTTTTATTATTATTATCATTGCCAGTGTTAGCTGGTGCTATAACAATGCTTTTAACTGATCGAAACTTTAATACTACTTTTTTTG   [577]
224Hoculatax5            GTTGGGACAGCCTTTAGCATGCTTATAAGATTGGAATTATCAGCACCTGGGTCAATGTTGGGGGACGATCATTTATACAATGTAATAGTGACTGCACATGCGTTTGTAATGATATTTTTTTTGGTAATGCCAGTAATGATAGGTGGATTTGGTAATTGGTTAGTTCCTTTGTATATTGGTGCGCCAGATATGGCATTTCCTCGATTAAATAATATTAGTTTTTGATTATTACCTCCTGCTTTAACTTTATTAGTTGGTTCTGCTTTTGTCGAACAAGGAGCAGGAACAGGATGAACAGTATACCCTCCATTATCTAGTATTCAAACACATTCGGGGGGGTCTGTCGATATGGTAATATTTAGTCTTCATTTAGCTGGGATTTCTTCTATATTGGGGGCAATGAATTTTATTACAACTATTTTTAATATGAGAACACCTGGTATGACTATGGATAAAATGCCACTATTTGTATGATCTGTGTTAGTAACTGCTTTTTTATTATTGTTGTCGTTACCGGTATTAGCAGGAGCAATTACGATGCTTTTAACCGATAGAAATTTTAATACTACTTTTTTTG   [577]
6Hoculatax7              ATAGGAACAGCATTTAGTATGCTTATTAGATTAGAATTATCWGCTCCGGGGTCTATGTTAGGGGATGATCATTTATACAATGTGATAGTAACAGCTCATGCATTTGTAATGATATTTTTCTTAGTTATGCCAGTAATGATTGGTGGTTTTGGTAATTGGTTAGTTCCATTATATATTGGGGCCCCAGATATGGCTTTTCCTAGATTAAATAATATTAGTTTCTGGTTGTTACCTCCAGCGCTTACTTTATTGTTAGGTTCTGCTTTTGTGGAACAAGGGGCTGGAACTGGTTGAACGGTTTATCCACCTTTGTCTAGTATTCAAACTCATTCTGGGGGATCTGTGGACATGGTGATATTTAGTCTTCATTTAGCAGGAATATCTTCTATATTGGGTGCTATGAACTTTATAACAACAATCTTTAATATGAGGGCACCGGGGATAACTATGGATAGAATGCCTTTATTTGTTTGATCTGTTTTAGTGACTGCTTTTTTATTATTGTTATCATTGCCAGTATTAGCCGGTGCTATAACAATGCTTTTAACCGATCGAAATTTTAATACTACTTTTTTTG   [577]
;
END;


BEGIN CODONS;
	CODONPOSSET * CodonPositions = 
		N: 1-577;
	CODESET  * UNTITLED = Universal: all ;
END;


BEGIN ASSUMPTIONS;
	OPTIONS  DEFTYPE=unord PolyTcount=MINSTEPS ;
END;


BEGIN MacClade;
	Version 4.0  84;
	LastModified -911831583;
	FileSettings editor  '0' '0' '1' '1';
	Singles 100;
	Editor 0001100111111110010001001 '1' '12' Geneva '9' '100' '1' all;
	EditorPosition  '44' '3' '643' '1131';
	TreeWindowPosition  '46' '6' '651' '1102';
	ListWindow Characters closed Geneva '9' '50' '10' '273' '399' 000;
	ListWindow Taxa closed Geneva '9' '50' '10' '276' '490' 100000;
	ListWindow Trees closed Geneva '9' '50' '10' '276' '490' ;
	ListWindow TypeSets closed Geneva '9' '50' '10' '276' '490' ;
	ListWindow WtSets closed Geneva '9' '50' '10' '276' '490' ;
	ListWindow ExSets closed Geneva '9' '50' '10' '276' '490' ;
	ListWindow CharSets closed Geneva '9' '50' '10' '276' '490' ;
	ListWindow TaxSets closed Geneva '9' '50' '10' '276' '490' ;
	ListWindow CharPartitions closed Geneva '9' '50' '10' '276' '490' ;
	ListWindow CharPartNames closed Geneva '9' '50' '10' '276' '490' ;
	ListWindow WtSets closed Geneva '9' '50' '10' '276' '490' ;
	ChartWindowPosition  '52' '30' '638' '1092';
	StateNamesSymbols closed Geneva '9' '10' '50' '30' '148' '220';
	WindowOrder  Data;
	OtherSymbols &/ 00 ?-;
	Correlation  '0' '0' '1000' '0' '0' 10011010;
	Salmo 00000001;
	EditorFile  '2';
	ExportHTML _ MOSS  '100' 110000;
	PrettyPrint 10;
	EditorToolsPosition  '616' '4' '115' '165';
	TreeWindowProgram 10;
	TreeWindow 0000;
	Continuous  '0' '3' 1;
	Calculations 0000001;
	SummaryMode  '0' '0' 0;
	Charts  Geneva '9' (normal) 0010;
	NexusOptions  '0' '0' '50' 001011001;
	TipLabel  '1';
	TreeFont  Geneva '9' (normal);
	TreeShape  1.0 1.0 0100;
	TraceLabels 0101;
	ChartColors  '0' '0' '65535' '9' '0' 1;
	ChartBiggestSpot 1;
	ChartPercent 10;
	ChartBarWidth  '10' 1;
	ChartVerticalAxis 10101;
	ChartMinMax  '0';
	TraceAllChangesDisplay  '1' 1;
	BarsOnBranchesDisplay  '0' '0' '60000' '10000' '10000' '10000' '10000' '60000' '65000' '65000' '65000' '6' '1' 0000101;
	ContinuousBranchLabels 0;
	AllStatesBranchLabels 1;
	IndexNotation  '2' 1;
	PrintTree  10.00 '2' '2' '2' '2' '2' '2' '2' '2' '2' '2' '2' Geneva '9' (normal) Geneva '10' (normal) Geneva '9' (normal) Geneva '9' (normal) Geneva '9' (bold ) Geneva '9' (normal) Geneva '9' (normal) '0' '0' '0' '0' '0' '0' '0' '0' '0' '0' '0' '0' '0' '0' '0' '0' '0' '0' '0' '0' '0' '0' '0' '0' '0' '0' '0' '0' '0' '0' '1' '1' '1' '1' '1' '7579' '-39' '4' '-40' '0' '1' '2' '1' '8' '0' '0' '0' '2' 1000111000000000000100000111000;
	MatchChar 00 .;
	EntryInterpretation 01;
	ColorOptions 00;
	TreeTools  '0' '5' '4' '0' '10' '4' '0' 00100111111101110;
	EditorTools  '0' '0' '0' '1000' '0' '0' '6' '3' '0' 100000101110001;
	PairAlign  '2' '2' '3' '2' '1' '1' '2' '1' '3' 1010;
	BothTools  '1';
END;
