# Supplementary material for: Phylogenetic Relationships of the Marine Haplosclerida (Phylum Porifera) Employing Ribosomal (28S rRNA) and Mitochondrial (cox1, nad1) Gene Sequence Data
Source: PLoS One. 2011 Sep 13;6(9):e24344. doi: 10.1371/journal.pone.0024344 (PMC3172223; doi:10.1371/journal.pone.0024344)
Supplement: Dataset S6 — The nad1 alignment used for analysis. (NEX) [file pone.0024344.s011.nex]

#NEXUS 
[MacClade 4.06 registered to Grace McCormack, NUIM]


BEGIN DATA;
	DIMENSIONS  NTAX=39 NCHAR=576;
	FORMAT DATATYPE=DNA  MISSING=? GAP=- ;
MATRIX
[                                        10        20        30        40        50        60        70        80        90        100       110       120       130       140       150       160       170       180       190       200       210       220       230       240       250       260       270       280       290       300       310       320       330       340       350       360       370       380       390       400       410       420       430       440       450       460       470       480       490       500       510       520       530       540       550       560       570    ]
[                                        .         .         .         .         .         .         .         .         .         .         .         .         .         .         .         .         .         .         .         .         .         .         .         .         .         .         .         .         .         .         .         .         .         .         .         .         .         .         .         .         .         .         .         .         .         .         .         .         .         .         .         .         .         .         .         .         .      ]

MIIG0193Haliclona_sp            AAATTATTTACTAAAGAAATAATRATACCTAATCATGCTAATTTGTTTATATATCTAATGTCTCCCATTTTATCATTGACTTTGGCTTTTGTTGCTTGAGGTGTAATTCCTTATGAGGAGGGGGTAGTATTAAGTGATTTAGGTCTTGGTATTTTATATATATTTGTAGTATCCTCTATTAGTGTGTATGCTGTGTTAATGTCTGGGTGGGCGAGTAATTCTAAATATGCATTTTTAGGGGCTATTCGGGCAGCAGCTCAGATGATAAGTTATGAAGTATCAATTGGATTGATTATTATTTCGGTTGTTTTATGTGTGGGATCTTTAAATTTAACTGAGATCGTTTTAGCTCAAAAGGAAATTTGGTTTATTTTACCATTGTTCCCTGCTGCTATCATGTTTTTTGTGTCTGTTCTTGCAGAAACTAATAGGGTGCCATTTGATTTAACGGAGGGAGAATCTGAATTAGTATCTGGGTTTAATGTAGAGTATTCTAGTATGTCTTTTGCTTTATTTTTTTTAGCAGAGTATGCTAATATTATTTTAATGTCGGGTTTAGGGGTAATATTGTTTTTG   [576]
H010Dfragilis                   AAATTATTTACTAAAGAAATAATTATACCTAATCATGCTAATTTATTTATATATATAATGTCTCCAATTGGCTCATTGACTTTGGCATTTGTTGCTTGAGGAGTCATCCCTTATGGGCAAGGTATTGTCTTAAGTGATTTAAATATTGGAATATTATATTTATTTGCAGTTTCTTCTATTAGTGTTTATGCTGTATTAATGTCCGGGTGATCAAGTAATTCTAAATATGCATTTTTAGGGGCGATAAGGGCCGCAGCTCAAATGATAAGTTATGAGGTATCTATAGGGTTAATAATTATTTCCGTTGTTTTATGTGTAGGATCTTTAAATTTAACTGAAATTGTTGTAGCTCAAAAAAATATATGGTTTATTTTCCCATTATTTCCTGCAGCAATAATGTTTTTTGTGTCTGCCCTTGCAGAAACCAATCGGGTGCCATTCGATTTAACGGAAGGAGAGTCTGAATTAGTCTCTGGGTTTAATGTGGAGTATTCTAGTATGTCATTTGCTTTGTTTTTTTTGGCGGAATATGCTAATATAATATTAATGTCTACTTTGGGGGTAATATTGTTTTTG   [576]
H024Pplana                      AAATTATTTACTAAAGAAATAATTATACCAAACCATGCCAATCTTTATATATATATAATGGCCCCAGTTTTATCATTAACTTTAGCATTTGTGGCTTGGGGGGCAATCCCTTATGGGCGGGGGGTTGTATTAAGTGATATAGGAATAGGCATCCTTTATTTATTTGCAGTTTCTTCTATTAGCGTTTATGCGGTTTTAATGTCTGGGTGGTCAAGTAACTCTAAATATGCCTTTTTAGGGGCGATAAGGGCAGCCGCTCAAATGATAAGTTATGAGGTATCCATAGGGTTAATAATAATTTCTGTTGTTTTATGTGCAGGGTCTTTGAACTTAATAGAAATAATATTAGCTCAAAAAAACATATGATTTATTTTGCCACTATTCCCGGCAGCAATAATGTTTTTTGTCTCAGCTTTAGCAGAAACAAACAGAGTGCCATTCGACTTAACAGAGGGGGAATCTGAATTAGTGTCCGGGTTTAATGTAGAGTACTCCAGTATGTCCTTTGCATTGTTTTTTTTAGCAGAATACGCTAATATAATATTGATTCAACCTTtCGGGGTAATATTGTTTTTG   [576]
11Xbergquista                   AAATTATTTACTAAAGAAATAATTATACCAAATCATGCTAATTTGTTTATATATATAATGGCGCCGATTTTATCGTTGACTTTGGCATTTGTTGCTTGGGGGGTAATACCTTATGGAGAAGGCATAGTATTAAGTGATTTAGGGATAGGTATTTTATATATATTCGCAGTATCTTCTATTAGTGTTTATGCTGTTTTAATGTCTGGGTGGTCAAGTAATTCTAAGTATGCATTTTTAGGAGCGATTAGGGCAGCGGCTCAAATGATAAGTTATGAAGTGTCTATAGGATTAATAATTATTTCTGTTGTTTTATGTGTGGGGTCTTTAAATTTAACTGAAATAGTGTTAGCTCAAAAAAATATCTGGTTTTTTTTCCCATTGTTCCCTGCAGCGATGATGTTTTTTGTGTCTGCTCTTGCAGAAACTAATAGAGTCCCGTTTGATTTAACAGAGGGGGAGTCTGAATTAGTCTCTGGGTTTAATGTCGAGTACTCTAGTATGTCTTTTGCTTTGTTTTTTTTAGCGGAATATGCTAATATAATTTTAATGTCTGCTTTKGGGGTAATATTGTTTTTG   [576]
MIIG0166Hcinerea                NNNNNNNNNNNNNNNNNNNNNNNNNNNNNNNNNCGTGTT-ATTGGTTTATGTATATTTTAGCCCCAATTTTATCTTTGACTTTAGCGTTTGTAGCTTGGGGGGTAATACCGTATGGAGAGGGTATTGTATTGAGTGATTTAGGTATAGGGATATTATATATATTTGCGGTATCTTCAATTAGTGTTTATGCTGTGTTAATGTCTGGGTTTGCCAGTAATTCCCGATATGCTTTTTTAGGGGGGATAAGGGCAGCAGCCCAAATGATAAGCTATGAAGTGTCGATCGGGTTAATAATAATTTCGGTAATTTTATGCGTTGGATCTTTAAATTTAACTGAAATTGTATTAGCTCAAAAAACTATATGGTTTATTTTTCCGTTATTTCCGGGGGCTATAATGTTTTTTGTGTCGGCCCTGGCTGAGACTAATAGAGTGCCTTTTGATTTAACGGAGGGGGAATCGGAATTAGTCTCAGGGTTTAATATTGATTATTCTAGTATGTCATTTGCTTTATTTTTTTTGGCTGAATATGCNNNNNNNNNNNNNNNNNNNNNNNNNNNNNNNNNNNNNNNNNNN   [575]
241Hxena                        AAATTATTYACTAAAGAAATAATTATACCGAATCGGGTTAATTGGTTTATGTATATTTTAGCTCCAATTTTATCATTGACTTTAGCATTTGTGGCTTGGGGTGTAATACCTTATGGGGAGGGAATTGTGTTGAGTGATTTAGGAATTGGGGTATTGTATATCTTTGCGGTGTCTTCAATTAGTGTTTATGCTGTGCTAATGTCCGGGTTTGCAAGTAATTCTCGATACGCTTTTTTAGGGGGGATAAGGGCAGCTGCTCAAATGATAAGTTATGAAGTGTCGATAGGATTAATAATAATTTCGGTAGTTTTATGTGTTGGGTCATTAAATTTAACTGAAATAGTATTGGCCCAAAAAAATATATGGTTTATTTTTCCGCTATTCCCGGGGGCTATAATGTTTTTTGTGTCGGTTCTTGCTGAAACTAATAGAGTACCTTTTGATTTAACTGAGGGAGAATCGGAATTAGTATCTGGGTTTAATATTGACTATTCTAGTATGTCATTTGCTTTATTTTTTTTGGCAGAATATGCTAATATAATATTGATGTCAACTTTGGGGGTAATATTGTTTTTG   [576]
242Hxena                        AAATTATTTACTAAAGAAATAATTATACCGAATCGGGTTAATTGGTTTATGTATATTTTAGCTCCAATTTTATCATTGACTTTAGCATTTGTGGCTTGGGGTGTAATACCTTATGGGGAGGGAATTGTGTTGAGTGATTTAGGAATTGGGGTATTGTATATCTTTGCGGTGTCTTCAATTAGTGTTTATGCTGTGCTAATGTCCGGGTTTGCAAGTAATTCTCGATACGCTTTTTTAGGGGGGATAAGGGCAGCTGCTCAAATGATAAGTTATGAAGTGTCGATAGGATTAATAATAATTTCGGTAGTTTTATGTGTTGGGTCATTAAATTTAACTGAAATAGTATTGGCCCAAAAAAATATATGGTTTATTTTTCCGCTATTCCCGGGGGCTATAATGTTTTTTGTGTCGGTTCTTGCTGAAACTAATAGAGTACCTTTTGATTTAACTGAGGGAGAATCGGAATTAGTATCTGGGTTTAATATTGACTATTCTAGTATGTCATTTGCTTTATTTTTTTTGGCAGAATATGCTAATATAATATTGATGTCAACTTTGGGGGTAATATTGTTTTTG   [576]
6Hoculata                       AAATTATTTACTAAAGAAATAATCATACCGAATCGTGTTAATTGGTTTATGTATATTTTGGCTCCAATTTTATCATTGGCTTTAGCATTTGTGGCTTGGGGTGTAATACCTTATGGAGAGGGTGTTGTATTGAGTGATTTAAGGATAGGGATATTGTATATATTTGCGGTATCTTCAATTAGTGTTTATGCTATGTTAATGTCTGGGTTTGCCAGTAATTCTCGATATGCATTTTTAGGGGGTATAAGGGCAGTTGCCCAAATGATAAGCTACGAAGTATCGATAGGGTTAATAATAATTTCGGTAGTTTTATGCGTTGGATCTTTAAATTTAACTGAAATAGTATTGGCCCAAAAAAGTATATGGTTTATTTTTCCGCTATTACCGGGGGCTATAATGTTTTTTGTGTCTGTTCTTGCTGAAACTAATAGGGTGCCTTTTGATTTAACAGAGGGGGAATCGGAATTAGTATCTGGGTTTAATATTGACTATTCTAGTATGTCATTTGCTTTATTTTTTTTAGCCGAATATGCAAATATAATATTGATGTCAACTTTGGGGGTAATATTGTTTTTG   [576]
263Hoculata                     AAATTATTTACTAAAGAAATAATCATACCGAATCGTGTTAATTGGTTTATGTATATTTTGGCTCCAATTTTATCATTGGCTTTAGCATTTGTGGCTTGGGGTGTAATACCTTATGGAGAGGGTGTTGTATTGAGTGATTTAAGGATAGGGATATTGTATATATTTGCGGTATCTTCAATTAGTGTTTATGCTATGTTAATGTCTGGGTTTGCCAGTAATTCTCGATATGCATTTTTAGGGGGTATAAGGGCAGTTGCCCAAATGATAAGCTACGAAGTATCGATAGGGTTAATAATAATTTCGGTAGTTTTATGCGTTGGATCTTTAAATTTAACTGAAATAGTATTGGCCCAAAAAAGTATATGGTTTATTTTTCCGCTATTACCGGGGGCTATAATGTTTTTTGTGTCTGTTCTTGCTGAAACTAATAGGGTGCCTTTTGATTTAACAGAGGGGGAATCGGAATTAGTATCTGGGTTTAATATTGACTATTCTAGTATGTCATTTGCTTTATTTTTTTTAGCCGAATATGCAAATATAATATTGATGTCAACTTTGGGGGTAATATTGTTTTTG   [576]
21pseudoreticulata              AAATTATTTACTAAAGAAATAATTATACCGAATCGTGTTAATTGGTTTATGTATATTTTGGCTCCAATTTTATCATTGACTTTAGCATTTGTGGCTTGGGGTGTAATACCTTATGGGGAGGGTATTGTATTGAGTGATTTAGGAATTGGGATATTGTATATATTCGCGATATCTTCAATTAGTGTTTATGCTGTGTTAATGTCTGGGTTTGCAAGTAATTCCCGATATGCTTTTTTAGGGGGTATAAGGGCAGCTGCTCAAATGATAAGTTATGAAGTGTCGATAGGGTTAATAATAATTTCGGTAGTTTTATGTGTTGGATCTTTAAATTTAACCGAAATAGTATTGGCTCAAAAAAATCTATGGTTTATTTTCCCGTTATTTCCGGGGGCTATAATGTTTTTTGTGTCGGTTCTTGCTGAAACTAATAGAGTGCCTTTTGATTTAACCGAGGGGGAATCGGAATTAGTATCTGGGTTTAATATTGACTATTCTAGTATGTCATTTGCTTTATTTTTTTTGGCAGAATATGCTAATATAATATTGATGTCAACTTTGGGGGTAATATTGTTTTTG   [576]
36Siphonochalina                AAATTATTYACTAAAGAAATAATTATACCGAATCGTGTTAATTGGTTTATGTATATTTTGGCCCCAATTTTATCGTTGACTTTAGCATTTGTGGCTTGGGGTGTAATACCTTATGGGGAGGGGATTGTATTGAGTGATTTAGGAATTGGGATATTGTATATATTTGCGGTATCTTCAATTAGTGTTTATGCTGTGTTAATGTCTGGGTTTGCAAGTAATTCCCGGTATGCTTTTTTAGGGGGTATAAGGGCAGCGGCTCAAATGATAAGTTATGAAGTGTCGATAGGGTTAATAATAATTTCGGTAGTTTTATGTGTTGGATCCTTAAATTTAACTGAAATAGTATTGGCTCAAAAAAATATATGGTTTATTTTTCCGTTATTTCCGGGGGCTATAATGTTTTTTGTGTCGGTTCTTGCTGAAACTAATAGGGTGCCTTTTGATTTAACCGAGGGGGAATCGGAATTAGTATCTGGGTTTAATATTGACTATTCTAGTATGTCATTTGCTCTATTTTTTTTGGCAGAATATGCTAATATAATATTGATGYCAACTTTGGGGGTAATATTGTTTTTN   [576]
132Euplacella                   AAATTATTTACTAAAGAAATAATTATACCGAATCGGGTTAATTGGTTTATGTATATTTTGGCCCCAATTTTATCATTGGCTTTAGCATTTGTGGCTTGGGGGGTAATACCTTATGGAGAGGGGATTGTATTGAGTGATTTAGGGATCGGAGTATTATATATATTCGCGGTATCTTCAATTAGTGTTTATGCTGTGTTAATGTCTGGGTTTGCAAGTAATTCTCGATATGCATTTTTGGGAGGTATAAGGGCAGCTGCCCAAATGATAAGTTATGAGGTGTCAATAGGGTTAATAATAATCTCGGTAGTTTTATGTGTTGGATCTTTAAATTTAACCGAAATAATCTTAGCTCAAAAAAAGATATGATATATTTTTCCGTTATTTCCGGGAGCTATAATGTTTTTTGTGTCTGTTCTTGCTGAAACAAATAGAGTGCCTTTTGATTTAACTGAGGGGGAATCGGAATTAGTATCCGGGTTTAATATTGACTATTCTAGTATGTCATTTGCTTTATTTTTTTTGGCAGAATATGCTAATATAATATTGATGTCAACTTTGGGGGTAATATTGTTTTTG   [576]
MIIG0113Haliclona               AAATTATTTACTAAAGAAATAATTATACCTAATCGTGTTAATTGGTTTATGTATATTTTGGCTCCAATTTTATCATTGACTTTAGCATTTGTGGCTTGGGGTGTAATACCTTATGGAGAGGGGATTGTATTGAGTGATTTAGGGATAGGAGTATTGTATATATTCGCGGTATCTTCAATTAGTGTTTATGCTGTGTTAATGTCTGGGTTTGCAAGTAATTCTCGATATGCATTTTTAGGGGGTATAAGGGCAGCTGCCCAAATGATAAGTTATGAGGTGTCAATAGGGTTAATAATAATTTCGGTAGTTTTATGTGTTGGATCTTTAAATTTAACAGAAATAGTATTGGCTCAAAAAAAGATATGATTTATTTTTCCGTTATTTCCGGGGGCTATAATGTTTTTTGTGTCTGTTCTGGCTGAAACCAATAGAGTGCCTTTTGATTTAACCGAGGGGGAATCGGAATTAGTATCCGGGTTTAATATTGACTATTCTAGTATGTCATTTGCTTTATTTTTTTTGGCAGAATATGCTAATATAATATTGATGTCAACTTTGGGGGTAATATTGTTTTTG   [576]
134Cramosa                      AAATTATTTACTAAAGAAATAATTATACCGAATCGTGTTAATTGGTTTATGTATATTTTAGCCCCAATTTTATCGTTGACTTTAGCATTTGTGGCTTGGGGTGTAATACCGTATGGAGAGGGTATTGTATTGAGTGATTTAGGGATAGGGGTATTATATATATTTGCGGTATCTTCAATTAGTGTTTATGCTGTGTTAATGTCTGGGTTTGCCAGTAATTCACGATATGCGTTTTTAGGGGGGATAAGGGCAGCAGCCCAAATGATAAGTTATGAAGTGTCGATAGGGTTAATAATAATTTCGGTAATTTTATGCGTTGGGTCTTTAAATTTAACCGAAATAGTATTAGCTCAAAAAACTATATGGTTTATTTTTCCGTTATTTCCGGGGGCTATAATGTTTTTTGTGTCGGCCCTCGCTGAGACTAATAGAGTGCCTTTTGATTTAACGGAGGGGGAATCGGAATTAGTCTCTGGGTTTAATATTGATTATTCTAGTATGTCATTCGCTTTATTTTTTTTGGCCGAATATGCTAATATAATATTGATGTCNNNNNNNNNNNNNNNNNNNNNNNNN   [576]
8Hcinerea                       AaATTATTTACTAAAGAAATAATTATACCGAATCGTGTTAATTGGTTTATGTATATTTTAGCCCCAATTTTATCTTTGACTTTAGCGTTTGTAGCTTGGGGGGTAATACCGTATGGAGAGGGTATTGTATTGAGTGATTTAGGTATAGGGATATTATATATATTTGCGGTATCTTCAATTAGTGTTTATGCTGTGTTAATGTCTGGGTTTGCCAGTAATTCCCGATATGCTTTTTTAGGGGGGATAAGGGCAGCAGCCCAAATGATAAGCTATGAAGTGTCGATCGGGTTAATAATAATTTCGGTAATTTTATGCGTTGGATCTTTAAATTTAACTGAAATTGTATTAGCTCAAAAAACTATATGGTTTATTTTTCCGTTATTTCCGGGGGCTATAATGTTTTTTGTGTCGGCCCTGGCTGAGACTAATAGAGTGCCTTTTGATTTAACGGAGGGGGAATCGGAATTAGTCTCAGGGTTTAATATTGATTATTCTAGTATGTCATTTGCTTTATTTTTTTTGGCTGAATATGCCAATATAATATTGATGTCGACTTTGGGGGTAATATTGTTTTTG   [576]
MIIG0107Hcinera                 AAATTATTTACTAAAGAAATAATTATACCGAATCGTGTTAATTGGTTTATGTATATTTTAGCCCCAATTTTATCTTTGACTTTAGCGTTTGTAGCTTGGGGGGTAATACCGTATGGAGAGGGTATTGTATTGAGTGATTTAGGTATAGGGATATTATATATATTTGCGGTATCTTCAATTAGTGTTTATGCTGTGTTAATGTCTGGGTTTGCCAGTAATTCCCGATATGCTTTTTTAGGGGGGATAAGGGCAGCAGCCCAAATGATAAGCTATGAAGTGTCGATCGGGTTAATAATAATTTCGGTAATTTTATGCGTTGGATCTTTAAATTTAACTGAAATTGTATTAGCTCAAAAAACTATATGGTTTATTTTTCCGTTATTTCCGGGGGCTATAATGTTTTTTGTGTCGGCCCTGGCTGAGACTAATAGAGTGCCTTTTGATTTAACGGAGGGGGAATCGGAATTAGTCTCAGGGTTTAATATTGATTATTCTAGTATGTCATTTGCTTTATTTTTTTTGGCTGAATATGCCAATATAATATTGATGTCGACTTTGGGGGTAATATTGTTTTTG   [576]
MIIG0154Hcinerea                AAATTATTTACTAAAGAAATAATTATACCGAATCGTGTTAATTGGTTTATGTATATTTTAGCCCCAATTTTATCTTTGACTTTAGCGTTTGTAGCTTGGGGGGTAATACCGTATGGAGAGGGTATTGTATTGAGTGATTTAGGTATAGGGATATTATATATATTTGCGGTATCTTCAATTAGTGTTTATGCTGTGTTAATGTCTGGGTTTGCCAGTAATTCCCGATATGCTTTTTTAGGGGGGATAAGGGCAGCAGCCCAAATGATAAGCTATGAAGTGTCGATCGGGTTAATAATAATTTCGGTAATTTTATGCGTTGGATCTTTAAATTTAACTGAAATTGTATTAGCTCAAAAAACTATATGGTTTATTTTTCCGTTATTTCCGGGGGCTATAATGTTTTTTGTGTCGGCCCTGGCTGAGACTAATAGAGTGCCTTTTGATTTAACGGAGGGGGAATCGGAATTAGTCTCAGGGTTTAATATTGATTATTCTAGTATGTCATTTGCTTTATTTTTTTTGGCTGAATATGCCAATATAATATTGATGTCGACTTTGGGGGTAATATTGTTTTTG   [576]
MIIG0060Hcinerea                NNNNNNNNNNNNNNNNNNNNNNNNNNNNNNNNNNNNNNNNNTTGGTTTATGTATATTTTAGCCCCAATTTTATCTTTGACTTTAGCGTTTGTAGCTTGGGGGGTAATACCGTATGGAGAGGGTATTGTATTGAGTGATTTAGGTATAGGGATATTATATATATTTGCGGTATCTTCAATTAGTGTTTATGCTGTGTTAATGTCTGGGTTTGCCAGTAATTCCCGATATGCTTTTTTAGGGGGGATAAGGGCAGCAGCCCAAATGATAAGCTATGAAGTGTCGATCGGGTTAATAATAATTTCGGTAATTTTATGCGTTGGATCTTTAAATTTAACTGAAATTGTATTAGCTCAAAAAACTATATGGTTTATTTTTCCGTTATTTCCGGGGGCTATAATGTTTTTTGTGTCGGCCCTGGCTGAGACTAATAGAGTGCCTTTTGATTTAACGGAGGGGGAATCGGAATTAGTCTCAGGGTTTAATATTGATTATTCTAGTATGTCATTTGCTTTATTTTTTTTGGCTGAATATGCCAATATAATATtGATgNNNNNNNNNNNNNNNNNNNNNNNNNNN   [576]
MIIG0207Hchinera                NNNNNNNNNNNNNNNNNNNNNNNNNNNNNNNNNNNNNNNNNNNNNNTTATGTATATTTTAGCCCCAATTTTATCTTTGACTTTAGCGTTTGTAGCTTGGGGGGTAATACCGTATGGAGAGGGTATTGTATTGAGTGATTTAGGTATAGGGATATTATATATATTTGCGGTATCTTCAATTAGTGTTTATGCTGTGTTAATGTCTGGGTTTGCCAGTAATTCCCGATATGCTTTTTTAGGGGGGATAAGGGCAGCAGCCCAAATGATAAGCTATGAAGTGTCGATCGGGTTAATAATAATTTCGGTAATTTTATGCGTTGGATCTTTAAATTTAACTGAAATTGTATTAGCTCAAAAAACTATATGGTTTATTTTTCCGTTATTTCCGGGGGCTATAATGTTTTTTGTGTCGGCCCTGGCTGAGACTAATAGAGTGCCTTTTGATTTAACGGAGGGGGAATCGGAATTAGTCTCAGGGTTTAATATTGATTATTCTAGTATGTCATTTGCTTTATTTTTTTTGGCTGAATATGCCAATATAATATTGATGTCGACTTTGGGGGTAATATTGTTTTTG   [576]
MIIG0210Haliclona               AAATTATTtACTAAAGAAATAATTATACCAAATCGTGTTAATTGGTTTATGTATATTTTGGCCCCAATTTTATCCTTGACTTTAGCATTTGTGGCTTGGGGTGTAATACCTTATGGGGAGGGAATTGTGTTGAGTGATTTAGGGATTGGGGTATTGTATATATTTGCGGTATCTTCAATTAGTGTTTATGCTGTGTTAATGTCTGGGTTTGCAAGTAATTCTCGATATGCATTTTTAGGGGGTATAAGGGCAGCTGCTCAAATGATAAGTTATGAAGTGTCGATAGGGTTAATAATAATTTCGGTAGTTTTATGTGTGGGATCTTTAAATTTAACCGAAATAGTGTTGGCTCAAAAAAATATATGGTTTATTTTTCCGTTATTTCCGGGGGCTATAATGTTTTTTGTGTCGGTTCTTGCTGAAACTAATAGAGTGCCTTTTGATTTAACCGAGGGGGAATCGGAATTAGTATCTGGGTTTAATATTGACTATTCTAGTATGTCATTTGCTTTATTTTTTTTGGCAGAATATGCTAATATAATATTGATGTCAACTTTTGGGGTAATATTGTTTTTG   [576]
MIIG0212Haliclona               AAATTATTTACTAAAGAAATAATTATACCGAATCGTGTTAATTGGTTTATGTATATTTTGGCACCAATTTTATCATTGACTTTAGCATTTGTGGCTTGGGGTGTAATACCTTATGGGGAGGGTATCGTATTGAGTGATTTAGGAATTGGGGTATTGTATATATTTGCGGTATCTTCAATTAGTGTTTATGCTGTGTTAATATCTGGGTTTGCAAGTAATTCTCGATATGCATTTTTAGGAGGTATAAGGGCAGCTGCCCAAATGATAAGTTATGAAGTGTCGATAGGGTTAATAATAATTTCGGTAGTTTTATGTGTTGGATCTTTAAATTTAACTGAAATAGTATTGGCTCAAAAAAATATATGGTTTATTTTTCCGTTATTTCCGGGGGCTATAATGTTTTTTGTGTCGGTTCTTGCTGAAACTAATAGAGTGCCTTTTGATTTAACTGAGGGTGAATCGGAATTAGTATCTGGGTTTAATATAGACTATTCAAGTATGTCGTTTGCTTTATTTTTTTTGGCAGAATATGCTAATATAATATTGATGTCGACTTTGGGGGTAATATTGTTTTTG   [576]
MIIG0232Hchinera                AAATTATTTACTAAAGAAATAATTATACCGAATCGTGTTAATTGGTTTATGTATATTTTAGCCCCAATTTTATCTTTGACTTTAGCGTTTGTAGCTTGGGGGGTAATACCGTATGGAGAGGGTATTGTATTGAGTGATTTAGGTATAGGGATATTATATATATTTGCGGTATCTTCAATTAGTGTTTATGCTGTGTTAATGTCTGGGTTTGCCAGTAATTCCCGATATGCTTTTTTAGGGGGGATAAGGGCAGCAGCCCAAATGATAAGCTATGAAGTGTCGATCGGGTTAATAATAATTTCGGTAATTTTATGCGTTGGATCTTTAAATTTAACTGAAATTGTATTAGCTCAAAAAACTATATGGTTTATTTTTCCGTTATTTCCGGGGGCTATAATGTTTTTTGTGTCGGCCCTGGCTGAGACTAATAGAGTGCCTTTTGATTTAACGGAGGGGGAATCGGAATTAGTCTCAGGGTTTAATATTGATTATTCTAGTATGTCATTTGCTTTATTTTTTTTGGCTGAATATGCCAATATAATATTGATGTCGACTTTGGGGGTAATATTGTTTTTG   [576]
MIIG0233Hchinera                AAATTATTTACTAAAGAAATAATTATACCGAATCGTGTTAATTGGTTTATGTATATTTTAGCCCCAATTTTATCTTTGACTTTAGCGTTTGTAGCTTGGGGGGTAATACCGTATGGAGAGGGTATTGTATTGAGTGATTTAGGCATAGGGATATTATATATATTTGCGGTATCTTCAATTAGTGTTTATGCTGTGTTAATGTCTGGGTTTGCCAGTAATTCCCGATATGCTTTTTTAGGGGGGATAAGGGCAGCAGCCCAAATGATAAGCTATGAAGTGTCGATCGGGTTAATAATAATTTCGGTAATTTTATGCGTTGGATCTTTAAATTTAACTGAAATTGTATTAGCTCAAAAAACTATATGGTTTATTTTTCCGTTATTTCCGGGGGCTATAATGTTTTTTGTGTCAGCCCTTGCGGAGACTAATAGAGTGCCTTTTGATTTAACGGAGGGGGAATCGGAATTAGTCTCAGGGTTTAATATTGATTATTCTAGTATGTCATTTGCTTTATTTTTTTTGGCTGAATATGCCAATATAATATTGATGTCGACTTTGGGGGTAATATTGTTTTTG   [576]
MIIG0097Hymeniacidon            AAATTATTTACTAAAGAGATAATTATACCTAACCATGCTAACCTCTTTATATATATATTAGCACCTATTTTGTCATTAACTTTGGCTTTTATTGCTTGAGGGGTAATACCTTATAGTGAGGGTGTAGTGTTAAGTGATTTAGGTATTGGGATTCTTTATTTATTTGCCGTTTCTTCGATTAGTGTTTATGCAATATTAATGTCGGGATGAGGTAGTAATTCAAAGTATGCCTTTTTGGGTGCAATTAGGGCTGCAGCTCAAATGATAAGTTATGAGGTATCTATTGGGCTAATAATTATTTCTGTAGTTTTATGTGTTGGTTCTTTAAATTTAAGCCAAATAGTTTTAACTCAGAGCACAGTATGGTTTATTTTACCGTTGTTTCCTATTGCCTTCATGTTTTTTGTGTCTGCTTTAGCAGAAACAAATAGAGTGCCTTTTGATTTAACAGAAGGGGAATCAGAATTAGTATCGGGCTTTAATGTTGAGTATTCAAGTATGTCTTTTGCTCTATTTTTTTTAGCTGAGTATTGCCATATAATTTTGATGTCAACTTTTGGGGTAATATTGTTTTTG   [576]
'MIIG0194-nad1'                 AAATTATTTACTAAAGAAATAATTATCCCAAACCATGCTAATTTGTTTATATATGTGGGGGCTCCTATTTTATCGTTGACTTTGGCTTTTGTGGCTTGGGGCGTGATACCTTATGGGGAGGGGGTAGTATTAAGTGATTTAGGAATAGGGATTTTGTATATATTTGCGGTATCTTCGATAAGCGTCTATGCTGTGTTAATGTCTGGGTGGGCGAGTAATTCTAAGTATGCCTTTTTAGGGGCAATTCGGGCAGCGGCCCAGATGATAAGTTACGAGGTATCGATTGGATTAATTATTATTTCTGTCGTTTTGTGTGCGGGGTCTTTGAATTTAACGGACATGGTATTAGCTCAAAAAAATGTTTGGTTTTTATTACCGTTGTTTCCTGCTGCGATAATGTTTGGGGTCTCTGCCCTGGCAGAGACTAATAGAGTTCCATTTGATTTAACGGAGGGGGAGTCTGAATTGGTATCTGGGTTTAATGTTGAGTATTCTAGTATGTCTTTTGCTTTATTTTTTTTAGCAGAGTATGCTAATATTATTTTAANNNNNNNNNNNNNNNNNNNNNNNNNNNNN   [576]
Callyspongia_plicifera          AAATTATTCACTAAAGAAATAATTATACCGAATCGTGTAAATTGGTTTATGTATATTTTGGCTCCAATTTTATCATTGGCTTTAGCATTTGTGGCTTGGGGAGTAATACCTTATGGAGAGGGGATTGTATTGAGTGATTTAGGGATAGGAGTATTGTATATATTCGCGGTATCTTCAATTAGTGTTTATGCTGTGTTAATGTCTGGGTTTGCAAGTAATTCTCGATATGCATTTTTAGGAGGTATAAGGGCAGCTGCTCAAATGATAAGTTATGAGGTGTCAATAGGGTTAATAATAATTTCGGTAGTTTTATGTGTTGGATCTTTAAATTTAACCGAAATAGTATTAGCTCAAAAAAATATATGATTTATTTTTCCGTTATTTCCGGGGGCTATAATGTTTTTTGAGTCTGTTCTTGCTGAAACAAATAGAGTGCCTTTTGATTTAACTGAGGGGGAATCGGAATTAGTATCTGGGTTTAATATTGACTATTCTAGTATGTCATTTGCTTTATTTTTTTTGGCAGAATATGCTAATATAATATTGATGTCAACTTTGGGGGTAATATTGTTTTTG   [576]
Xestospongia_muta               AAATTATTTACTAAAGAAATAATTATACCAAATCATGCTAATTTGTTTATATATATAATGGCGCCGATTTTATCGTTGACTTTGGCATTTGTTGCTTGGGGGGTAATACCTTATGGAGAAGGCATAGTATTAAGTGATTTAGGGATAGGTATTTTATATATATTTGCAGTATCTTCTATTAGTGTTTATGCTGTTTTAATGTCTGGGTGGTCAAGTAATTCTAAGTATGCATTTTTAGGAGCGATTAGGGCAGCGGCTCAAATGATAAGTTATGAAGTGTCTATAGGATTAATAATTATTTCTGTTGTTTTATGTGTGGGGTCTTTAAATTTAACTGAAATAGTGTTAGCTCAAAAAAATATCTGGTTTTTTTTCCCATTGTTCCCTGCAGCGATGATGTTTTTTGTGTCTGCTCTTGCAGAAACTAATAGAGTCCCGTTTGATTTAACAGAGGGGGAGTCTGAATTAGTCTCTGGGTTTAATGTCGAGTACTCTAGTATGTCTTTTGCTTTGTTTTTTTTAGCGGAATATGCTAATATAATTTTAATGTCTGCTTTTGGGGTAATATTGTTTTTG   [576]
Agelas_schmidti                 AAGTTATTTACTAAAGAAATAATTATTCCAAATCATGCCAATAATCTAATTTATATATTAGCCCCTATTTTATCCTTGAGTTTGGCATTGGTTGCTTGGGGGGTAATCCCATATGGGACGGGTGTAGTACTAAGTGATTTAGGAATCGGGATATTATATTTATTCGCTGTTTCTTCAATTAGTGTTTATGCTATTTTAATGTCGGGATGGTCTAGTAATTCTAAATATGCCTTTTTAGGGGCCATTAGGGCCGCGGCTCAAATGATCAGCTACGAGGTATCAATAGGTTTGATTATTATTTCTGTTATTCTATGCGTGGGGTCCTTAAATTTAACGGAAATTGTTTCAACTCAAAATCATACTTGATTTATTTTACCCCTATTCCCTATTACAATTATGTTTTTTGTGTCTATTTTAGCGGAAACCAATCGAGTTCCCTTTGATTTAACCGAGGGGGAGTCTGAGCTAGTGTCCGGGTTTAATGTAGAGTACTCTAGTATGTCGTTCGCATTGTTTTTTTTAGCAGAATATTGTCATATTATATTGATGTCCGCTTTTGGGGTTCTTTTGTTTTTG   [576]
Amphimedon_queenslandica        AAATTATTTACTAAAGAAATGATTATGCCGAATCATGCTAATATATTTTTATATTGACTGTCTCCAATTTTTTCCTTGACCTTGGCGTTTATAGCATGGGGGGTAATGCCATATAGCAATGGGATCGTATTTAGCGATTTAGGGCAGGGTTTGTTATATATCTTTGCGGTATCGTCGATAAGTGTGTATGCCGTATTGATGTCCGGATGGGCAAGTAACTCAAGATATGGTTTTTTAGGGGCGATAAGGGCTGCTGCCCAAATGATTAGTTATGAAGTATCAATAGGGTTGATAATTATATCGGTAGTATTGTGTGTGGGGTCGTTGAATTTGACCCAAATCGTGATGGCCCAGGGTTACATGTGGTACATAGCCCCACTATGGCCAGCTGCAATGATGTTCTTTGTTTCCGCCTTGGCCGAAACAAATCGAGTGCCATTCGATTTAACGGAAGGGGAGTCAGAATTGGTATCCGGATTCAATGTGGAATACCCAAGTATGTCCTTCGCGTTGTTCTTTTTAGCAGAATACGCCAATATCATTTTAATGTCGGCCTTGAGTGCAGTTTTATTTTTA   [576]
Cinachyrella_kuekenthali        AAATTATTCACTAAAGAAATTATTATACCTAACCATGCTAATACACTTATATATATAGTGGCTCCAATTTTATCTTTAACCTTGGCTTTTATTGCTTGAGGAGTTATTCCTTATGGGCCGGGAGTAGTTTTGAGCGATTTAGGGATAGGGGTACTTTATTTATTTGTTGTTTCTTCCATAAGTGTTTACGCTGTATTGATGTCTGGCTGGTCGAGTAATTCTAAATATGCTTTTTTAGGGGCTATAAGAGCAGCGGCTCAAATGATAAGTTATGAGGTGTCAATTGGGTTAATCATAATTGCGGTTGTTTTATGTGTGGGCTCTTTAAGTTTATCGGAGATTGTAATGGTACAGGAGAACATACCGTTTATTTTCCCATTATTCCCTGCGGCAATAATGTTTTTCGTTTCGGTGCTAGCAGAGACTAATAGAGTGCCTTTCGATTTAACAGAGGGAGAATCGGAGTTAGTATCTGGATTTAATGTTGAGTATTCTAGTATGTCATTTGCTCTATTTTTTTTGGCGGAGTATTGTCATATAATATTGATGTCCACTTTCGGAGTCTTACTTTTTTTA   [576]
Topsentia_ophiraphidites        AAATTATTTACTAAAGAAATAATAATACCAAATCATGCTAATATTTTTATATATATTATGGCACCAATTATATCTTTAACTTTGGCACTTATCGCGTGAGGTGTAATTCCCTATGGTCAGGGGATAGTATTAAGTGATTTAGGAATAGGAATATTATATTTATTTGCAGTTTCGTCAATAAGTGTTTATGCGATATTAATGTCTGGGTGATCAAGTAATTCTAAATGAGCATTCTTAGGGGCAATAAGAGCAGCGGCTCAAATGATTAGTTATGAAGTCTCTATTGGGTTAATAATTATTTCTGTTGTTTTATGTGTTGGTTCATTAAATTTAACTGAAATAGTTTGGACTCAAAATATTATCTGATTCATATTTCCCCTATTTCCGGCAGCAATAATGTTTTTCGTTTCAGCATTGGCAGAAACGAATAGAGTGCCATTTGATTTAACGGAGGGTGAATCAGAATTAGTGTCTGGGTTTAATGTGGAATACTCAAGCATGTCTTTTGCTTTATTTTTTTTGGCTGAATATTGTCACATAATATTAATGTCTACTTTTGGGGTAATTCTTTTTTTA   [576]
Ephydatia_muelleri              AAGTTATTCATTAAAGAAATAATCATTCCTAATCATGCTAATATCTTTATATATATAATGGCTCCAATTTTATCATTAACTTTGGCTTTTATGGCTTGAGGGGTAATACCTTATGGTCAGGGAATTGTATTTAGTGATTTAGGGATTGGCATACTTTATTTATTTGCAGTTTCCTCAATTAGTGTATATGCTATATTAATGTCTGGATGATCCAGTAATTCCAAATATGCGTTTTTAGGGGCAATAAGGGCAGCTGCTCAAATGATAAGTTATGAGGTATCTATTGGATTAATAATTATTTCTGTTGTTTTATGTGTCGGATCTTTAAATTTAACTGAANTAGTATTAACTCAAAAACCAATATGATTTATTATACCATTATTTCCAGCCGCGATAATGTTTTTTGTGTCTGCTTTGGCAGAAACTAATAGAGTACCGTTTGATTTAACAGAAGGGGAATCCGAATTAGTGTCTGGATATAATGTCGAATACTCTAGTATGTCATTTGCTTTATTTTTTTTAGCCGAATATGCCCATATAATCTTGATGTCAACTTTTGGGGTCATTCTCTTTTTA   [576]
Halisarca_dujardini             AAGTTATTTACTAAAGAAGTGATAATTCCTAATCATGCCAATATTTTTATTTATATAATGGCCCCTATTTTGTCTTTAACTTTGGCGTTTATTGCTTGAGGTGTAATTCCTTATGGGGAGGGGTTCGTCTTGAGTGACTTGTCTATTGGTATTTTATATTTATTTGCAGTTTCGTCTATAAGTGTATATGCGGTATTAATGTCAGGATGGGCGAGTAATTCTAAATATGCGTTTTTAGGTGCGATCAGGGCTGCGGCTCAAATGATTAGCTATGAGGTGTCTATCGGATTAATAATTATTTCTGTAGTTTTATGTGTGGGGTCATTGAATTTAACTGAAATAGTTTTAGCTCAAAAGAATATTTGATTTGTTATTCCGCTTTTCCCTGCTGCAATTATGTTTTTTGTCTCCGCATTGGCAGAGACAAACCGAGTTCCCTTTGATTTGACAGAGGGGGAGTCCGAATTGGTGTCGGGGTTTAATGTGGAGTATTCCTCTATGTCTTTTGCTTTGTTTTTTTTGGCGGAGTACGCACATATTATATTAATGTCAACTTTTGGGGTGATATTGTTTTTA   [576]
Chondrilla_aff.                 AAATTATTTACTAAAGAAATAATTATACCTAATCATGCTAATATTTATATTTATATAATGGCACCAATTTTATCATTAACTTTGGCTTTTATTGCTTGAGGTGTAATACCTTATGGGGAAGGATTTGTGTTGAGTGATTTATCTATTGGAATTTTATATTTATTTGCAGTTTCATCTATAAGTGTATATGCGGTTTTAATGTCAGGATGGGCTAGCAATTCAAAATATGCCTTTTTAGGAGCCATAAGGGCGGCGGCCCAAATGATTAGTTATGAGGTTTCTATTGGATTAATTATAATTTCTGTGGTTTTATGTGTGGGATCATTGAATTTAATTGAAATTGTTTTAGCTCAAAAAAATATTTGATTTATTGTTCCATTATTTCCTGCTGCGATTATGTTTTTTGTTTCTGCATTGGCAGAGACAAATCGAGTACCTTTTGATTTAACAGAGGGAGAGTCTGAATTAGTGTCGGGGTTTAATGTTGAATATTCTTCTATGTCTTTTGCTTTATTTTTTTTAGCAGAATATGCACATATAATATTAATGTCAACTTTTGGGGTCATATTATTTTTA   [576]
Tethya_actinia                  AAGTTATTTACTAAAGAAATAATTATTCCTAATCATGCAAATTTTTTTATATATATATTAGCTCCTATTTTATCATTAACTTTAGCTTTTATAGCTTGAGGGGTAATTCCTTATAATCAAGGAGTTGTATTAAGTGATTTAGAGGTAGGTATTCTTTATTTATTTGCAGTTTCTTCAATTAGTGTTTATGCTATATTAATGTCTGGGTGGTCTAGTAATTCAAAATATGCTTTTTTAGGTGCAATTAGGGCAGCAGCTCAAATGATTAGTTATGAGGTTTCAATAGGGCTAATAATAATTTCAGTTGTTTTATGTGTTGGTACTTTAAATTTAATAGAAATTGTTATAACTCAAAAAAATATATGGTTTATTGTACCATTATTTCCTGCTGGAATAATGTTTTTTGTATCGGCATTAGCAGAAACTAATAGAGTGCCATTTGATTTGACAGAGGGGGAATCTGAGTTAGTATCGGGGTTTAATGTAGAATATTCAAGTATGTCGTTTGCTTTATTTTTTTTAGCGGAATATTGTCATATAATTTTAATGTCAGCTTTTGGGGTAATATTGTTTTTG   [576]
Axinella_corrugata              AAATTATTTACTAAAGAAATAATTATCCCAAATCATGCTAATAATTTAATTTATATTTTAGCCCCTATTTTATCATTAACTTTAGCACTTGTGGCTTGAGGGGTGATACCTTATGGACAAGGGGTAGTATTAAGCGATTTAGGAATAGGAATATTGTATTTATTTGCTGTTTCTTCAATTNGTGTTTATGCTGTACTAATGTCAGGGTGATCAAGTAACTCTAAATATGCTTTTTTAGGGGCTATTCGGGCGGCAGCTCAAATGATAAGTTATGAGGTGTCTATTGGGTTAATAATTATTTCGGTTGTCTTGTGCGTAGGTTCGTTGAATTTAACGGAGATAGTTTTAGCTCAAAATCACGTATGATTTCTTATACCCTTATTCCCGATTACAATAATGTTTTTTGTTTCTGCTTTGGCGGAGACTAATCGGGTACCATTTGATTTAACAGAAGGAGAGTCCGAGCTTGTGTCTGGGTTTAATGTTGAATACTCTAGTATGTCGTTTGCGTTGNTTTTTTTAGCGGAGTATTGTCATATTATATTGATGTCTACTTTTGGGGTAATTTTGTTTTTA   [576]
Amphimedon_compressa            AAGTTATTTACGAAAGAGGCAATATTACCCAGCCGCGCTAACATCATTATTTATGTTATTGCACCCATATTATCTTTAACGTTAGCACTCGCGGCCTGGGGGGTAATTCCCTATGGGCGAGGCGTTGTATTGAGTGACATCGGTTTAGGAATTCTTTTTTTATTTGCTATTTCTTCCATTGGCGTTTATGCTGTTTTAATGTCTGGGTGATCAAGTAACTCAAAATATGCCTTTTTAGGGGCGATAAGGGCGGCAGCTCAGATGATAAGTTACGAGGTTTCTATAGGGTTAATAATAATATCCGTTATTATATGTGCGGGGTCTTTAAACTTAATTGAAATAGTATTGGCTCAAGAGAGTTTATGATTTATTTGACCGTTATTCCCGGCAGGGATGATGTTTTTTGTATCAGCTTTAGCAGAGACAAACAGGGTACCATTTGATTTAACGGAGGGCGAGTCGGAATTAGTATCCGGATTTAACGTTGAGTACGGCAGCATGCCATTTGCAATGTTTTTTTTAGCAGAGTACGCAAATATAATATTAATGTCAACACTAGGAGTTATCCTATTCCTG   [576]
Geodia_neptuni_mitochondrion    AAATTATTTATTAAAGAAATTATTATTCCAAATCATGCTAATATGTTTATATATATTGTGGCTCCAATTTTATCTTTAACATTAGCTTTTATTGCTTGAGGGGTAATTCCTTACGGACCGGGGGTTGTTTTAAGTGATTTAGGGATTGGGGTACTTTATTTATTTGTTGTATCATCCATAAGTGTATATGCTATATTAATGTCTGGTTGATCAAGTAACTCTAAGTATGCTTTTTTAGGGGCTATTAGAGCCGCGGCTCAAATGATAAGTTATGAGGTGTCAATAGGGTTAATAATTATAGCGGTTATTTTNTGTGTNGGTTCTTTAAGTTTATCTGAAATTGTTCTGGTTCAGGAAAACATGCCACTTATTTTACCACTATTTCCTGCGGCAATAATGTTCTTCGTTTCAGTCTTGGCAGAAACAAATAGGGTTCCATTCGATTTAACAGAGGGTGAATCAGAATTAGTATCTGGGTTCAATGTAGAGTATTCGAGTATGTCATTTGCTTTATTTTTTTTAGCGGAGTATTGTCATATAATATTGATGTCAACTTTTGCGGTACTACTTTTTCTT   [576]
Plakortis_angulospiculatus      AAACTTTTTACAAAAGAAATGGTAGTCCCCAATCATGCTAATATTTTTATATATTTTATGGCCCCTATTTTTTCGTTAATGTTGGCTTTTATCGCTTGGGCGGTCATCCCTTACGGGCAGGGAATAGTTTTAAGTGATTTAAATGTGGGGATATTATATTTATTTGCTGTTTCCTCAATTAGTGTTTATGCTATCTTAATGTCAGGATGGGCAAGTAACTCCAAATACGCTTTTTTAGGCGCGATAAGAGCAGCAGCTCAAATGATTAGTTATGAAGTGTCTATCGGGTTAATAATAATCTCTGTGGTTCTATGTGTGGGCTCTTTAAATGTGACAGATATTGTTATGGCCCAGAGTTGGGTTTGATTTGGACTCCCTATGTATCCTGCTGCTATTATGTTTTTTGTTTCGGCGTTAGCCGAGACTAATCGTGTCCCGTTTGATTTAACGGAAGGAGAATCAGAATTAGTCTCAGGGTTTAATGTGGAATATTCTTCAATGTCTTTTGCACTTTTTTTTTTGGCTGAATATGGTCATATTATATTGATGAGTGCAATGATAACAATTTTTTTTTTA   [576]
;
END;


BEGIN CODONS;
	CODONPOSSET * CodonPositions = 
		1: 1-574\3, 
		2: 2-575\3, 
		3: 3-576\3 576;
	CODESET  * UNTITLED = Universal: all ;
END;


BEGIN ASSUMPTIONS;
	OPTIONS  DEFTYPE=unord PolyTcount=MINSTEPS ;
END;


BEGIN MacClade;
	Version 4.0  84;
	LastModified -923419104;
	FileSettings editor  '0' '0' '1' '1';
	Singles 100;
	Editor 0001100111011110010001001 '4' '24' Geneva '9' '146' '1' all;
	EditorPosition  '46' '6' '643' '1081';
	TreeWindowPosition  '46' '6' '659' '1102';
	ListWindow Characters closed Geneva '9' '50' '10' '273' '399' 000;
	ListWindow Taxa closed Geneva '9' '50' '10' '276' '490' 100000;
	ListWindow Trees closed Geneva '9' '50' '10' '276' '490' ;
	ListWindow TypeSets closed Geneva '9' '50' '10' '276' '490' ;
	ListWindow WtSets closed Geneva '9' '50' '10' '276' '490' ;
	ListWindow ExSets closed Geneva '9' '50' '10' '276' '490' ;
	ListWindow CharSets closed Geneva '9' '50' '10' '276' '490' ;
	ListWindow TaxSets closed Geneva '9' '50' '10' '276' '490' ;
	ListWindow CharPartitions closed Geneva '9' '50' '10' '276' '490' ;
	ListWindow CharPartNames closed Geneva '9' '50' '10' '276' '490' ;
	ListWindow WtSets closed Geneva '9' '50' '10' '276' '490' ;
	ChartWindowPosition  '52' '30' '638' '1092';
	StateNamesSymbols closed Geneva '9' '10' '50' '30' '148' '220';
	WindowOrder  Data;
	OtherSymbols &/ 00 ?-;
	Correlation  '0' '0' '1000' '0' '0' 10011010;
	Salmo 00000001;
	EditorFile  '2';
	ExportHTML _ MOSS  '100' 110000;
	PrettyPrint 10;
	EditorToolsPosition  '457' '104' '115' '165';
	TreeWindowProgram 10;
	TreeWindow 0000;
	Continuous  '0' '3' 1;
	Calculations 0000001;
	SummaryMode  '0' '0' 0;
	Charts  Geneva '9' (normal) 0010;
	NexusOptions  '0' '0' '50' 001011001;
	TipLabel  '1';
	TreeFont  Geneva '9' (normal);
	TreeShape  1.0 1.0 0100;
	TraceLabels 0101;
	ChartColors  '0' '0' '65535' '9' '0' 1;
	ChartBiggestSpot 1;
	ChartPercent 10;
	ChartBarWidth  '10' 1;
	ChartVerticalAxis 10101;
	ChartMinMax  '0';
	TraceAllChangesDisplay  '1' 1;
	BarsOnBranchesDisplay  '0' '0' '60000' '10000' '10000' '10000' '10000' '60000' '65000' '65000' '65000' '6' '1' 0000101;
	ContinuousBranchLabels 0;
	AllStatesBranchLabels 1;
	IndexNotation  '2' 1;
	PrintTree  10.00 '2' '2' '2' '2' '2' '2' '2' '2' '2' '2' '2' Geneva '9' (normal) Geneva '10' (normal) Geneva '9' (normal) Geneva '9' (normal) Geneva '9' (bold ) Geneva '9' (normal) Geneva '9' (normal) '0' '0' '0' '0' '0' '0' '0' '0' '0' '0' '0' '0' '0' '0' '0' '0' '0' '0' '0' '0' '0' '0' '0' '0' '0' '0' '0' '0' '0' '0' '1' '1' '1' '1' '1' '7999' '-39' '4' '-40' '0' '1' '2' '1' '8' '0' '0' '0' '2' 1000111000000000000100000111000;
	MatchChar 00 .;
	EntryInterpretation 01;
	ColorOptions 00;
	TreeTools  '0' '5' '4' '0' '10' '4' '0' 00100111111101110;
	EditorTools  '0' '0' '0' '1000' '0' '0' '6' '3' '0' 100000101110001;
	PairAlign  '2' '2' '3' '2' '1' '1' '2' '1' '3' 1010;
	BothTools  '1';
END;
